# Supplementary material for: The prediction of the porcine pre-microRNAs in genome-wide based on support vector machine (SVM) and homology searching
Source: BMC Genomics. 2012 Dec 27;13:729. doi: 10.1186/1471-2164-13-729 (PMC3545972; doi:10.1186/1471-2164-13-729)
Supplement: Additional file 1 — The list of porcine pre-miRNA candidates predicted by SVM-based classifier. The data provided represent the list of porcine pre-miRNA candidates predicted by SVM-based classifier in the whole genome of the pigs, and containing the information of their length, location in chromosome and genome location clusters. [file 1471-2164-13-729-S1.xlsx]

## Sheet: Sheet1
Number	Sequence	Location from 5' to 3'			Length	Clustering (Inter-distance <= 50kb)
		Chromosome (chr)	Start	End
1	AUUACAUUUGGGUAUUUACUCCAACUGGGGUUUCUUUGCCGUGGGGUAUACCCCACCCCACCCUACCACUCCCCCAGUUAGAGCCCAGUG	chr1	2265103	2265193	90	1
2	UUAAAAUUUCUAUUUAAAAAUAAAAAAUGAAAUUUCUAUUUUAGUUUACGUUUUCAUUUCAUUUUUUAUUUUUUAAAUAGAAAUUUUAAA	chr1	4109419	4109509	90	2
3	UAUACAUACAUACAUAUACAUAUAUGUAUAUGUAUAUAUACAUAUACAUGUAUGUAUGUAUGUAUGUGUGUGUGUGUUUGUGUGUGUAUA	chr1	5638897	5638987	90	3
4	CAUAGGCUGGCAGCUACAGCUCCGAUUCCAUCCCUAGCCUGGGAACUUCCAUGUGCUGUGGGUGCAGCCCUAAAAAGACUAUAGUAAUCU	chr1	6777262	6777352	90	4
5	CCUCCUCCAAGGCUCUACCCUAUCUGAUCCUUACUCCUUCCCGUUCUUGGGAGGGACUGUGGGUCAGCUCCUCUUCUGCCUGUGCUGCUC	chr1	9356455	9356545	90	5
6	UGUGUGUAUAUAUAUAUGUAUAUAUAUGCAUAUGUAUAUAUGUACACGUGUGUAUAUAUGUGUGUAUAUAUAUGUGUAUAUAUAUAUGUA	chr1	10334287	10334377	90	6
7	UGCUCCAUUUUUUUAUUAAGAUAAAAUUCACAUACCAUACAUUUUAUAAAUUAUGGUAUGUGAAUUAUAUCUUAAUUUAAAAAGCGUACA	chr1	13182166	13182256	90	7
8	CGGGGGGAUCCAGGAUACUUACCUCUGAUAUUUCCCCACCCACGGCACCCCUUCAGAGGCUCCCCUGCCUUCCCCCCUCCUUUACAUGCA	chr1	15804640	15804730	90	8
9	CAUGAGGAUGCAGGUUCAAUCCCUGGCCUCGCUCAGUGGGUUAGGCAAGGCCUGAGUGAGGCCAGGGAUUGAACCUGCAUUCUCUUGGAU	chr1	17559649	17559739	90	9
10	UAUACAUAUAUAUGUAUAUAUGUAUGUAUAUAUAUGUAUAUGUAUGUAUAUAUGUGUGUAUAUAUAUGUAUGUAUAUAUGUGUAUAUAUA	chr1	18609364	18609454	90	10
11	AGAACAAAUACCACUUGGUCAUAACAUAUGAUCCUUUUAUUGUAUUAUUCAGUAAUACAAUAAAAGGAUCAUAUGUCAUGAUCAAGCCCA	chr1	19830682	19830772	90	11
12	AAAUUAUAUAUAUAUAUGUGUAUAUAUGUGUAUAUAUAUAUGUGUGUAUAUAUGUAUAUAUACAUAUAUAUAUAUGUGUGUGUAUAUAUG	chr1	20592460	20592550	90	12
13	UGUAUAUAUGUGUAUAUAUAUAUGUGUGUAUAUAUGUAUAUAUACAUAUAUAUAUAUGUGUGUGUAUAUAUGUGUGUAUAUAUAUAUAUA	chr1	20592478	20592568	90	12
14	UAUUUUAUAUAUGUAUUUUAUAUGUGUGUAUAUGUAUGUACAUAUGUCAUAUAUGUACAUAUAUAUACACACACUACAUAUAUAUGAUAU	chr1	21498652	21498742	90	13
15	UAUAUGUAGUGUGUGUAUAUAUAUGUAUAUAUAUAUAUGUCUUAUGUAUGUACAUAUAUAUACACACAUAUAAAAUACAUAUGUAUAUAA	chr1	21500839	21500929	90	13
16	AUAUGUAUAUUUAUAUUAUAGAUAAAUAUAAUAUAUAUCUAUAGGUACAUAAAUAUUUAUAUUAUAUAUUAAUAUAUAUCUAUAAUAUAU	chr1	21943225	21943315	90	14
17	UAUAUGUGUAUAUAUAUAUAUGUAUAUAUAUGUAUAUGUAUAUAUAUGUAUAUGUGUAUGUAUAUAUAUAUAUGAUACACAUAUACAUAU	chr1	22296916	22297006	90	15
18	AUAUAUAUAUAUAAUGUGUAUUCCAAUAUAUAUAUAAUAUAUAUAUAAAAUGUGUAUUCCAUAAAUAUAUAUUAUAUAUAUAUAUAAAAU	chr1	23786353	23786443	90	16
19	CAACAGUAUUACUGAAGUUGAGGUAAAAGACACACACUAAGAGUUAGUGUUAGUGUGUGUCUUUUACCUGAACUUCAAUAAUACUAGAUG	chr1	23995954	23996044	90	17
20	AUAUCAUCUAGUAUUAUUGAAGUUCAGGUAAAAGACACACACUAACACUAACUCUUAGUGUGUGUCUUUUACCUCAACUUCAGUAAUACU	chr1	24164461	24164551	90	18
21	AUAUUAAAUUAUACCUGGUAUAAUCCCUUGAUUAUACCCUUGAUUAUACCCUGUAUAAUCAAGGGUAUAAUCAAGGGAUUAUAUUGAUUC	chr1	24284539	24284629	90	19
22	CCCCAUCUGGCCCUCCUGACCUCACUGACCUCUCAUUUUGCUUGAGAUCCUUGAUUUGGGUCAGUGAGGUCAGGAGGGCCAGAUGGGGCA	chr1	24895198	24895288	90	20
23	UAUACAUUAUAUAUUAUAAUGUAUAAUACUAUUUAUAAAAUAUAUUAUAAAUAUUAUUAUAUAUUAUAUGUAUUAUAAAUAUAUGUAAUU	chr1	28302706	28302796	90	21
24	UGUGGUGUAGGCUGAUAGCUACAGCUCUGAUUCCAUCUCUAGCCUGGGAACCUCCAUACGCUGUGGCUACAGCCCUAAAAAGACAAAAAA	chr1	29179603	29179693	90	22
25	ACUGUCAAUUGUGUGAUGAUAAACGGCAAAACACUUUGUAUAUCACUUUAAAGUGUUCGGCCGUUUAUCAUCACACAAUUGACAGUUACU	chr1	29888263	29888353	90	23
26	UCUAUUUUAAAAAAUAUUUUCUAUUUUAAAAUAGAAAAUAAUAUUUUCUAUUUUAAAAUAGAAAAUAAUAUUUUCUAUUAAAAAUCUCAA	chr1	29963107	29963197	90	24
27	AUAUGUAUGUGUGUAUAAUGUAUAUGUAUACACAUAUAUACACAUAUAUGUGUAUAUAUAUGUAUGUGUUUAUAUAUACACACACACAUA	chr1	30484927	30485017	90	25
28	GUGGCGUGUGUAUACAGAUGUAUGUGUGUGUGUAUACACACACAUAUGUAUAUAUAUACACACAUUUAUCUGUGUAUAUAUACAUAUAAA	chr1	30658384	30658474	90	26
29	AAUGUUAAAUAUAUUAAAUAUAGUAUUCAACAUAAUAUAUUAAAUAUAUAACAUGUUUAUAUAUAUUAUAUAUAAUAUAUAUAAUAUAUA	chr1	32338909	32338999	90	27
30	UUAUAUUUAAUUAUUAUGUAUUAUAUUAUAAUUAAUAUGAUUAUUAUAUUAUUAUAUUAAUAAUAAUAUAGUAUAAAUAAAUACAUUGUA	chr1	32339017	32339107	90	27
31	UAAAUAUAAAAUUAUUUAAUAUAAUUUAAAUACAUGAUUAUUUAAUAUAAUGAUUCUAUUAUAUUAACAUGUAUUUAAAUUGUAUUUAAA	chr1	32736052	32736142	90	28
32	UUAUUAAAUAAAUGAAAAGAGAUGAUCAUUGAGUACUAUAUCAUUGAUCAUUGAUCAAAUAAGUACUCAAUGAUCAUCUCUUUUCAUUUA	chr1	36800236	36800326	90	29
33	AAUUAAAUAAAUGAAAAGAGAUGAUCAUUGAGUACUUAUUUGAUCAAUGAUCAAUGAUAUAGUACUCAAUGAUCAUCUCUUUUCAUUUAU	chr1	36938566	36938656	90	30
34	UAUAUACACACAUAUAUACACACAUAUAUAUAUGUGUGUAUAUAUACACACAUAUAUACACACAUAUAUAUAUGUGUGUAUAUAUAUAUA	chr1	37816138	37816228	90	31
35	UUUAUAUAUGUAAUAUUUAUAUAUAAACAUAUGUAAUAUAUAAAUAUAUGUAAUAUAUAUAAAUAUAUGUAAUAUUUAUAUAUAUAAAUA	chr1	38381716	38381806	90	32
36	CUCCUUGCUGUGUCCCAUUUGGGCCUCUCCUCUCUGGUCCUCUCAGCUCUGGGCUGAGAGACUUCCUUCUUUAAAGCCAUUUUGGGAGUU	chr1	38743354	38743444	90	33
37	UAUAAUAUAUAACAUAUAUUAUAUAUAUACUAUUUGUACACCAACUAAUAACAAAUAGUAUAUAUAUUAUAUAAUAUAUAUAAUAUAUAU	chr1	41284459	41284549	90	34
38	GAAGGCAAUGGCUCUCUGUCAUCCUUUCCUUAAGGUUCUUCUCUUCCCUUUGUGCACCUGUCUUAGAGAGCCCUUGUUUUCAUAAUAUUG	chr1	41290273	41290363	90	34
39	CCGUGUCCUUUAUCUCAAUUGUUCUUCACGAGAAUGCUGUGAAUAUUGACAGGAUUCUCAUGAAGAAUAAUUGAGGUAAAGGACACGUCU	chr1	41423491	41423581	90	35
40	GAACCUGGGCCACCACAAAGACAACAAUGGAUCCUUAACCUGCUGUACCACAGCAGGAACUCCCAAAAUUGGUGUUUCUUUACUGGCUCU	chr1	42167386	42167476	90	36
41	UUGAUAUCAUUGACAUGGAAAUGUAUCAAAUUGUUAAUUGAAAAAGUUCUUUCAACAAUUUGAUACAUUUCUAUGUCAACAAUAUCAAAU	chr1	43524100	43524190	90	37
42	UGAAGGCAGCUUCUACUUUCUCAUACCUGGGGGGGGAAGGGGCACACCCUUUCCCCACCCUGCCUCUUCUUAUUAGAUUUUGGCUUCUUG	chr1	45178336	45178426	90	38
43	UUCAAAAAUAUUAUAUAUAUAUAUAAAGGAUAUAUAUAUAUCCUUUAAAAAUAUUAUAUAUAUAUAUAAAGGAUAUAUAUAUAUCCUUUA	chr1	47671984	47672074	90	39
44	AUAGGCCAGCAGCUGCAGCUUCUAUUUGACCCCUAGCCUGGGAACUUCCAUAUGCUGCAGGUGCAGCUCUAAAAGAUUUUUUUAAAAAGC	chr1	49018780	49018870	90	40
45	UUUUCACAUUCGGUUAGGCCCUUACAUAGUCAGACUCUUGUGUGACAUAGCAGUGAGUCUGACUAUGUAGGGGCCUAACCAAAUGGGAAA	chr1	53110072	53110162	90	41
46	AUAAGAAAAGCAAUAUAUAUACAUACACACACACACACAUAUAUAUGUAUAUAUAUAUGUGUGUGUGUGUGUAUAUGUGUGUGUGUAUGU	chr1	54984079	54984169	90	42
47	CUUUAUAUAUAUAUAAAUAUGUAAAUACAUAUAUUUAUACUUAACAUAUAUAUGUGUGUAUAUAUAUAUUUGUAUAUGUAUAAUAUACAU	chr1	55720261	55720351	90	43
48	CUCUGGGGGCUCCUCCUGCUAAUGCCAGACCCCCAGGCUGGGGAACCUUACAUGGGGUUUGGAACUCUCACUCCUAUGCUAGAGCCUCUG	chr1	58594267	58594357	90	44
49	AUGUAUAAAAUAUAUUUAUAUAAAAUAUAAGUAUAUAAAUAUUUUUAUUUUUAUAUAAAUAUUUUAUAAAAUAUAAAUAUAUAACCAUAU	chr1	59618431	59618521	90	45
50	GGGACCUCCAUAUGCCUCGAGUGCGGCCCUAAAAGUCAAAGGGCCACUUUUAGGCUUUUACGGCUGCACUCGAGGCAUGUGGAGGUUCCC	chr1	61142086	61142176	90	46
51	AAUAGCUGAAGGCUAUUCUGGGUUCUUCAUACCUUCACUGACCCUGUAAGGACAGCAAAAUCUUUCAAACCCCAGAGUAGCCUUGGGGAA	chr1	66529972	66530062	90	47
52	GUGAGUUUGUGUAUAUGUGUAUAUAUGUGUGCAUACAUGUAUAUUUAUACAUUGUAAAUGAAUGUAUACAUAUAUACAUACAUAUAUAGA	chr1	66564739	66564829	90	47
53	UAUAUAUAAAUGAUUCAUAUUAUAUAUAUAAAUGAAUACAUAUAACAUUAUAAAUGUUAUAUAAAUGAAUAUAUAUAUAUGAUAUCGAGU	chr1	66671578	66671668	90	48
54	UGAGAAAAAAUGAAUUUAUAAGAGCUUAUUAUAUGUUAACACAUUAUUAUUUUAAAUAAUGUGUUAACAUAUAGUAAGCUCUUAGAUCAA	chr1	69096061	69096151	90	49
55	UGUUUCCCUACCUCUGGUGAUAAGGGUGUCCUUCUACCUCCAGAUGCAGGGAGGGCAUCUUCCACCUUUAUUUCCUGCUUCCAAGGAGAA	chr1	70142338	70142428	90	50
56	ACAUAAAUUAAUACAAAAAGGAUUAUAUAAAUUUAAAUUUAAUGUUAAAAACUGAUCAUUAAAUUUAAAUUUAUAUAAUCUUUUUUGUAU	chr1	72966484	72966574	90	51
57	ACAUAUAAAUGUAUAUAUACACAUAUGUAUAAAUGUAUAUAUACACAUAUGUAUAAAUGUAUAUAUACACAUGUGUAUAUAUGUAUAUGU	chr1	73147834	73147924	90	52
58	AAAUGUAUGCAUCUUGAAAGAUACAUUAUCACAAGUAUACAAAUAGAGGAAAGAAAUACUUGUGAUAAUGUAUCUUUCAAGAUGCACACA	chr1	73969057	73969147	90	53
59	UAAAUACUACUUAUUUGACUAAUUUCAGUUAUACAGUACAAUAUUGUCUUGAUUAAAGACAAUAUUGUACUGUAUAACUGAAAUUAAUCA	chr1	74822023	74822113	90	54
60	UCGAGAUUUUGGAACAGAAAAAGACUACUCUUUGAGAUAGGAUGUGGGGUUCUUAUGUGUCCUAUCUGAAAGAGUAGUCUUUUUCUGUUU	chr1	75019969	75020059	90	55
61	AAAUUGUUUCAUCACAAGUUUUAUUGUUGCAAUGCAAUUGAAUGCAUUGAAACAAUAAAACUUGUGAUAGAAGCAGUAAAAUUUUUUUUA	chr1	75196000	75196090	90	56
62	AAAUUGUUUCAUCACAAGUUUUAUUGUUGCAAUGCAAUUGAAUGCAUUGAAACAAUAAAACUUGUGAUAGAAGCAGUAAAAUUUUUUUUA	chr1	75324997	75325087	90	57
63	UGGUAUAGGCCAGCACCUGCAGCUCCAAUCUGACCCCUAGCCUGGGACCCUCCAUAUGCUGCAGGUGUGGCCCUUAAAAGUGAAAAAAGA	chr1	77384242	77384332	90	58
64	GCAUAUAUAUGUGUGUAUAUAUAUGUGUGUGUGUGUGUAUAUAUAUAUAUACAUAUAUAUAUAUAUGUAUAUAUACACAUAUAUAUAUAU	chr1	78088024	78088114	90	59
65	UGUGUAUAUUAUAUAUAUAUGUAUAUUAUAUAUACAUAUAUAUAUGUGUGUAUAUUAUAUAUAUAUGUAUAUUAUAUAUACAUAUUAUUU	chr1	81446302	81446392	90	60
66	UGUAGUGGGGCAGCUUUUCACAAUUAGCUUCCAUCCCGGGUGUGGAACUCACCCUCUGCUCUUCUCUGCUGCCCUGUUAUAUAUUAAAAC	chr1	81945991	81946081	90	61
67	UAUAUGUAUAUGUAUAUAUGUAUGUAUAUAUACAUCUGUAUAUAUGUAUAUGUGUAUGUAUAUGUAUAUAUGUAUAUAUAAUGUGAUAUU	chr1	82391050	82391140	90	62
68	AAUCCCUGGCCUUGCUCAGUGGGUUAAGGAUCUGGUGUUGUUGCAAUGAAGGAUCCUUAACCCACUGAGCGAGGCCAGGGAUCAAACCUG	chr1	82627678	82627768	90	63
69	GGUUUGAUCCCUGGCCUCGCUCAGUGGGUUAAGGAUCCUUCAUUGCAACAACACCAGAUCCUUAACCCACUGAGCAAGGCCAGGGAUUGA	chr1	82730845	82730935	90	64
70	AUAUAUAUGUAUAUGCAUGUAUGUAUAUGUGUGUAUGUAUAUGUGUGUAUAUGUGUAUAUAUAUGUAUAUAUGUAUAUAUAUGUAUAUGU	chr1	82805671	82805761	90	65
71	UAAUAAGAAAUAAUAAUAUAAUAAAUAAAUAAUAAAUAUAUAAUAAAUAAUAAUAUAUAAUAUAUUUAUUAUAUAUUAUUAUUUUGGUCU	chr1	83834812	83834902	90	66
72	AGCAGUUAAAUCCCCUCUCAGUGUCUGCUGACUUUGGAUUAGCACUGGUACAUAAUCCAAAGUCGGCAGACGCUGAGAGGCGAUUUAAUG	chr1	84113812	84113902	90	67
73	AAAAUUAUAUAUAUAUAUUUAUAUAUAUUUAAAUAUUUAUAUAUUUAUAAGUAUAUAAAUAUCCAAUAUUUAUAAGUAUAUAUAGACUUU	chr1	84683098	84683188	90	68
74	UUAUAUAUAUAUAUUUAUAUAUAUUUAAAUAUUUAUAUAUUUAUAAGUAUAUAAAUAUCCAAUAUUUAUAAGUAUAUAUAGACUUUAUAU	chr1	84756250	84756340	90	69
75	AUAUAUAUGUAUAUAUAAUAUAUAUAUUAUAUAUUGUAUAUAUGUUAUAUAUAUAGUAUAUAUAUUGUAUAUAUUGUAUCUAUAUAUUAU	chr1	87301423	87301513	90	70
76	AAUAUACAUAUAUAUACGUAUAUAUGUGUGUAUAUAUAUACAUAUAUAUGUAUAUACAUGUAUAUAUAUGUAUAUAUGUGUGUAUAUGUA	chr1	87697918	87698008	90	71
77	AAAUAAUAUACAUAUAUAUACGUAUAUAUGUGUGUAUAUAUAUACAUAUAUAUGUAUAUACAUGUAUAUAUAUGUAUAUAUGUGUGUAUA	chr1	87903334	87903424	90	72
78	AUGUGUGUAUAUAUAUACAUAUAUAUGUAUAUACAUGUAUAUAUAUGUAUAUAUGUGUGUAUAUGUACAUAUAUGUGUGUACAUAUAUAU	chr1	87903361	87903451	90	72
79	ACAUGUACAUACAUAUAUACAUACAUGUGUGUAUGUAUACACAUAUAUGUACAUAUGUGUAAGUAUAUAUGUAUGUACAUGUGGCAUAUA	chr1	88135633	88135723	90	73
80	AUGUAUAUAUAUACAUAUACACUCAUAUAUAGUAUAUAUACAUGUGUAUACCUAUAUAUAUGAGUGUAUAUGUAUAUAUAUGCGUGUGUG	chr1	90440362	90440452	90	74
81	AUGUUUAAGUAUAUAUGUAAAAUAUAUAUUGUAUAUAAUAAAAAUACAUAUAAUAUAUAAUAUAUAUUUAUAAAUAUAGAAUAAAAUUAU	chr1	93266146	93266236	90	75
82	AAUAAAAAUACAUAUAAUAUAUAAUAUAUAUUUAUAAAUAUAGAAUAAAAUUAUAAUAUAUUUAUAAAUAUAUAAAAAUUAUACACUAUA	chr1	93266182	93266272	90	75
83	AUAUAUAUAUAUAUGUGUGUGUAUGUGUGUGUGUAUAUAUAUAUAUACAUAUAUAUAUAUACACACACAUAUAUAUAUAGUGUAUAUAUG	chr1	93866509	93866599	90	76
84	CAAAUAUAACUUUUUGUUGUUAAUUUUCUUAAGGACUUUACAAAAUUCUGAUGAAAAUAAAGUCCUUAAGAAAAUUAAUAACAAAAAGUU	chr1	94255039	94255129	90	77
85	GCAUAUAUAUAUACAUAUAUAUAUACACACACACAUUAUAUUUACAUAUAUAUAAUGUAUAUAUAGUGUGUGUGGGUGUGUGUGUGUGUG	chr1	94872853	94872943	90	78
86	UGCAUAUAUAUAUACAUAUAUAUAUACACACACACAUUAUAUUUACAUAUAUAUAAUGUAUAUAUAGUGUGUGUGGGUGUGUGUGUGUGU	chr1	95094289	95094379	90	79
87	UAAAAUAUAUUCUGAUGAAAUUAAAUUUAAUUAAUUAAUUUAAAUUAAAUUCAAUUUAAUUUAUAACAUUAAUUUAUUAAAUUUAAUUUA	chr1	96467698	96467788	90	80
88	AUAUAUUAUAUGUAUGAUUAUAUAAUAUACAUUAUAUAAAUCUAUUAUAUAAAUUAUAUAUUAUAUAAUUAUAUAUUAACAAUAUAAUAU	chr1	96872887	96872977	90	81
89	UACAUUAUAUAAAUCUAUUAUAUAAAUUAUAUAUUAUAUAAUUAUAUAUUAACAAUAUAAUAUAUAAUGAUAAUAAGAUAUUAUAUAUAA	chr1	96872914	96873004	90	81
90	UAUAUGUAUAUGUAUAUAUAUAUGUAUAUAUAUGUAUAUAUAUAUGUAUAUAUAUGUAUAUAUAUAUAUGUAUAUAUAUACACACACACA	chr1	97266970	97267060	90	82
91	GCCGUGGUGUAGGCUGGCAGCUGUAGCUCUGAUUUAACCCCUAGCCUGGGAACCUCCAUAUGCCGCGGUUGCACCCCCUGCCCCACAAAA	chr1	97609186	97609276	90	83
92	UCUAUAUAUGUGUACAUGUGUAUGUAUAUGCGUACAUAUGUAUAUACAUGUGUAUGUAUAUAUAUGUAUAUGUAUAUAUAUGUGUGUAUG	chr1	98294086	98294176	90	84
93	UAUGUAUAUACAUGUGUAUGUAUAUAUAUGUAUAUGUAUAUAUAUGUGUGUAUGUAUAUAUACAUGUAUAUAUAAUGUGUGUAUGUAUAU	chr1	98294122	98294212	90	84
94	AUAAUUAAUAUAUAAGGUUAAUGUUAUAAUAAUUAUAUAUUAUAUGCUAUAUAGUAUAUAAUAUAUAUUUAUUAUAUAUUUUAUAUAUAU	chr1	99103330	99103420	90	85
95	AUGCCAUCAUGAAAGAGCAUUGCUUUCUUUGUGUACCCUAAUAGGGCUGGAUUUGUGGGCCCUGACUCACAGCACACACCCUGCAAUGCA	chr1	99147367	99147457	90	85
96	UAUAUGUAUAUGUAUGUAUAUGUAUAUGUGUGUGUAUUACAUAUAUCUAUGUAUGUGUGUAUAUAUGUAUAUGUAUAUAUAUAUAUACAU	chr1	99407683	99407773	90	86
97	UUUCUGUUUAUAUAUAUAUAUGUAUAUAUGUAUAUGUAUAUAUAUGUAUAUGUAUAUGUGUAUGUAUAUAUAUAUAGAGAGAGAGAGAAC	chr1	99663058	99663148	90	87
98	AUCCCUCAUUGCUGUGUCUGUGGCUCUGAUUUGACCCCUAGCAUGGGAAAUUCCAUAUGCCAUGGGUGCAGCCCUAAAAAGAGAAAAGAA	chr1	100258570	100258660	90	88
99	CAUUUUACAAAGAUUACUUGGGCCAAAGUUUUGAGGGCUUUGUUCAAUCACUUUUGUGGGAACUCAGUGCCCUAUUUCCACUCACCCAAG	chr1	103156741	103156831	90	89
100	UUAUAUGUUUAAUUAUAUACAAAAUUACAUAUAUGUUUUAAUUAUGUAUAAGAUUAUAUAUGUAAAUAUGUAUAUAUUUAAUUAUAUAUA	chr1	105081652	105081742	90	90
101	UGAGGGGAAGGGUCCAGGAACACCCAGGGUAAGAACUCUCAUACCCUGCUCACUCUCCCCCUCAGUUCAUCUUUUCUCUUUCCCUCCCAA	chr1	106547734	106547824	90	91
102	AAAGGACAAGUGGAGCUAUAUCAAAACUAAAACCUCUUAUUGUUUUAGAGGUUUUAGUUUUGAUAUAGCUCCAUUUGGAGAGGGUGUGGA	chr1	107024734	107024824	90	92
103	UAUAAAAUAUAUUUUAUAUAAGCUAUAUAGAAUAUAUAUUUAAAUAUAUAUAAACUAUGUAGAAUAUAUAUUAAAAUAUAUAUUUUAUAU	chr1	108792055	108792145	90	93
104	UAUUAUAUAAUGUUAUAUUAUAUAUGUUAUAUAUUAUAUAAUAUGUUACUAUAUUAUAUGUUAUAUAGUAUAUAUAUUAUAUAUAUAAUC	chr1	109393966	109394056	90	94
105	CUACUCAGCCUGCCCUCAUAUACCAUCCCUCAUAUCCAGCCCCUGGGGCUGGAUGCUGCAGACUCAUCUUUCCUCUGGCGGGCCCAGAGG	chr1	110336176	110336266	90	95
106	GGCUAGGGGUCGAACGCCAAAUCCUUAACCCCCUGGGCAAGGCCAGGGGUCCAACGUGCAAGCUCAUGGUUCCUAGUCAGAUUCGUUAAC	chr1	111018106	111018196	90	96
107	CAAGCAAAAUUUAUUAUUUUAGAGCAGCGACUAAGUUUUAUAUUUUUUUAUAUAUAUAUAAAACUUAGUCGCUGCUCUAAAAUAAUAUAU	chr1	111779632	111779722	90	97
108	GUAUGUAUGUGUGUGUAUAUGUAUAUCUAUAUAUGUAUGUAUGAUGUGCGUAUGUAUGUAUGUAUAAACACAUAUAUAUGUGCGUGUAUA	chr1	114319837	114319927	90	98
109	GUUCCCACUGCUAUGCAACAGGAUCCCAUUACUUAUCCAUUCCAAAGGAUAAGUAAUGGGAUCCUGUUGCAUAGCAGUGGGAACUAGGGC	chr1	115930675	115930765	90	99
110	AAUAUAUAUAGUAUGUAAUAUGUAUAAUAUAUAUAGUAUAUAAUAUGUAUAAUAUAUAUUGUAUAUAAUAUACAUAAAUAUAUGUAUAAU	chr1	118131688	118131778	90	100
111	UAAAUUAAAAUUUUUUAAUUGCUUAGAAGCUAGAUAAAUUGAAUCUAGCUUCUAAGCAAUUAAAAAAUCAUUAAUAGAUCAAUGGUUUUU	chr1	118179163	118179253	90	100
112	UGAAAAAGAAUAUAUGUAUUUGUAAAUAUAUAUACACACAAAUGUACAUGUAUAUAUGUGUGUGUGUGUAUAUAUAUAUAUGUAUAUAUA	chr1	119336770	119336860	90	101
113	ACCUAUAAUGGAAAAGAAUCCGAAAAAGGAUAUACAUCCGAAAAAAUAUAUAUAUGUAUAUCCUUUUUCAGUUUCUUUUCCAUUAUAGGU	chr1	120640339	120640429	90	102
114	CCUAUAAUGGAAAAGAAUCCGAAAAAGGAUAUACAUCCGAAAAAAUAUAUAUAUGUAUAUCCUUUUUCAGUUUCUUUUCCAUUAUAGGUU	chr1	120714508	120714598	90	103
115	CAUACUUAUGGUAUAAAUAUAUAUAUAUAAAAUAUAUAAUUAUAUAAUUAUAUAAUUUAAAAUAUAUAUAUAAUUUAUAUAUAAUAUGUA	chr1	121785823	121785913	90	104
116	AUAUAAUAUAUACAAAAAUUAUAUAAUAAUUAUGUAAUUAUAUAUUAUAUAAUAAUUAUAUACUUAUGUAUAAAUUAUAUAGUAAUUAUA	chr1	121786111	121786201	90	104
117	GAAGCUGUUUUUUCAUAUAAAUAAGGGAAAUAUAAAUAAAUAUUUCCCUUAUUUAUAUGAAAUAAUGGUAAUAUUUAAGAAAAAUACUUU	chr1	122112775	122112865	90	105
118	AUAUAUAUAUAUAUAGAUAGAUCUAUAGAUAUAUCUAUAGAUCUAUAGAUAUAUCUAUAGAUCUAUAGAUAUAUCUAUAGAUCUAUAUAU	chr1	126014815	126014905	90	106
119	AGAGUAUAGAAGGUGGGUACAUGAAUGUUUGAUAUAAAAUCCUUUGAACUAAACGAAAUCGAACAUUCAUGUAUCCACCUUCUAUACUCU	chr1	130386295	130386385	90	107
120	UAGAGUAUAGAAGGUGGGUACAUGAAUGUUUGAUAUAAAAUCCUUUGAACUAAACGAAAUCGAACAUUCAUGUAUCCACCUUCUAUACUC	chr1	130506265	130506355	90	108
121	UAUGUGUGUGUAUGUGUAUCUGUAUAUGUGUGAAUAUGAUAUAUAUGCAUGUGAUAUAUAUAUGUAUAUGUGUAUACAUAUACACACAUU	chr1	131624146	131624236	90	109
122	UAUAUAUAUACACGUAUAUAUAUAUACGUAUAUAUAUACAUACGUGUAUAUAUAUAUACGUGUAUAUAUAUACACGUAUAUAUAUAUAUA	chr1	131649085	131649175	90	109
123	AUAUAUCUAUAUAUAGAUAUAUAUAUGGAUUUAUAUAUGUGUGGAUAUAUAUAUGGAUUUAUAUAUAUGUGGAUAUAUAUAUAUAUGGAU	chr1	134761906	134761996	90	110
124	UGCCUGGAAACCAGGCAUAGCACCCACCUUCCUGGGGGCCAAACCAAUGCCCCUUUCUCCUUUUCUGCCAGGCCUGCCCGGGCUUGUUCU	chr1	136902997	136903087	90	111
125	GGUGUAGGCUGGCAGCUGCAGCUCCAAUUCGACCCCUAGCCUGGGAACUUCCAUAUGCUGCAGCUGCAGCCAUGAAAAGAAACAAAGAAU	chr1	138338290	138338380	90	112
126	UGAAUUUAUCACAUCUGUAGUUAUGUAAUGAUCAUAACAACCAAUUUCACAGGAUUGUUAUGAUCAUUAUAUAACUACAGAUGUGAUAAA	chr1	139053367	139053457	90	113
127	UACUACUUGAAUAUUUAUGUUGAUGAUGAAUGCUAGGAUGAUUAUAAAAGUUAUUUUAGCAUUCAUCAUCAAUAUAUAUAUUCAAAUAGU	chr1	142192675	142192765	90	114
128	UUCUUGCCCUGCACUCCCCUUGUAGGCCCUCCUCCACAGGGCCAGGUCCUGUGGAGGAGGGCCUGCUUCCAUCAUUUACACAGCUGCUAA	chr1	146209807	146209897	90	115
129	AUUUAAGAAUAAUAUAUUUUUAAAUUAAAAUUUUAAAUUAUAAUUUAAAGUUUUAAUUUUUAAAUUGAAAAAUAUUAACUUUAAAUUUUU	chr1	148104784	148104874	90	116
130	UCUGGCCAAAGUCAACACAUGGCUCUUUGGUAUAUUUUUCUACAGUAUCUGACUUCCUAGCCAACCAAAGAGCCAACCUCACACUUUGAA	chr1	148608415	148608505	90	117
131	AUAUAUAUAUAUGUAUGUAUGUAUACAUGUAUAUAUAUGUGUAUGUAUAUGUAUGUAUACAUAUGUAUAUGUAUGUAUGUAUACAUUUGU	chr1	148645306	148645396	90	117
132	UAUAUGUAUGUAUACAUAUGUAUAUGUAUGUAUGUAUACAUUUGUAUAUUAUACAUAUGUAUAUGUAUGUGUACAUGUGUAUGUAUAUGU	chr1	148645351	148645441	90	117
133	UAUUCUAAAAUAUAUAUUUUAUAUUUUUAUAUUCUAAUAUACAUAUUAGAAUAUAUAACUCUAUAGUAUAAUAUAUAUAUUAUAGAAAAA	chr1	149281651	149281741	90	118
134	GCUGAAUAGUAUUCCAUUGUGUGUAUAUUUGUGCAUAUAUAUAUGUGUGUGUGAGUGUAUGUGCAUACAAUGGAAUACUACUCAGCUUUU	chr1	149745736	149745826	90	119
135	ACCAUUCUCCAUAGUGGCUGUGCCAAUUAACAUUCCCACCAACAGUGUAGGCAGGUUCCCUUUUCUCCACAGCCUUGGAGAUCAGGUUUU	chr1	151695937	151696027	90	120
136	UCCCUCCCUUUCCUAGGCACACCUGCACAGGUAUGCUUCUUCCCCCCCAGGCAUACCUGAACAGGUAUGUCUCUCCCCACCUGGGCACAC	chr1	154490302	154490392	90	121
137	UAAUAUAUAUAUAAUAUAUAUAAUAUGUAUAUCAUAUAUAAAUGUUUAUGUUUAUUUAUAUAUUAUAUUAUAUAUAGUAUAUAUUAUAUA	chr1	156125323	156125413	90	122
138	AAUUUAUAUAUUUAUUACAUAUUAUAUAAUACAAUAGAAUUAUAUAAUUUUAUAAUUAUAUGAUUAUAUUGUAUUAUAUAUUAUACAAUA	chr1	157274227	157274317	90	123
139	GUCUGGUUUAUAUAUAUAUAUAAAUUAUAUAUAAUUUAUAUAUUGUUUAUAUAUAUAUAAAUUAUAUAUAAUUUAUAUAUAUAAAAAUCC	chr1	157630636	157630726	90	124
140	CUUUUAAUAGUACAUAAAUAGAACUUAUAUAUUUACAUAUAUAUUUAUAUAUGAUAAAUAUAUGUAAUUAUAUAGGUGAUAUUUGUGUGU	chr1	159134590	159134680	90	125
141	UAUAUAUAUAUAUGUGUAUGUAUAUAUAUACACAUGUAUAUAUAUAUAUAUGUGUGUAUAUAUAUAUAUACACACAUUCAUUAUAUGCCA	chr1	159262921	159263011	90	126
142	GUUUCUUUCUCUACAGGAGUGAGCGGUCACUACCUUUUUUUCCCUUAAAAUGGUAGUGACCCCUUACUCCUGCAGAGAAAGAAACAGAGC	chr1	159432121	159432211	90	127
143	GUAGGCCAGCAACUGCAGCUCCAAUUUUACCCCUAGCCUGGGAACUCCCAUAUGCUGCAGAUGCAGCCCUAAUAAGAAAUGAAAAAAAGA	chr1	159673411	159673501	90	128
144	ACUCUCAUUCAGGCUUUUCCUUCCAAGAGGACGGCCAACAGCUUUUGGCAGUUCCUAAUCCUUGUUUCUGUCUGGUAGAGAGUUUGCUCC	chr1	160091614	160091704	90	129
145	AUAUAUGUGUAUGUACACAUGUAUAUAUGUAUAUAUAUAUUUGUGUGUGUAUGUAUAUACAUGUGUGUAUGUGUAUAUAUAUGUGUGUGU	chr1	160633675	160633765	90	130
146	UUUCUUUUACUCAUAAAAUUAUUGAACAAUUUAAGACUAAACAAUAUAUAACAAUAUAUAAUUGUUUAGUCUUAAAUUGUUCAAUAAUUU	chr1	160982875	160982965	90	131
147	UAUUAUACAAAUAUUAUAUGAUUAUGUGUAAAUACAUACAUAUGUAUAUGUGUACAUAUGUAUGUAUCUAUAUGUAUAUAUGUACUAUUU	chr1	161606287	161606377	90	132
148	GUGUGUCACAGAUUUAGAGGAUAUAUUUAAUUUGUGUCAGUUUUGCAAGGACCAGACACAAAUUAAAUAUAUCCUUUAAAUCUGUGACAC	chr1	163760779	163760869	90	133
149	UUUAUGUAUAUAUGUAUAUAUGUAUAUAUACAUAUACAUUUAUAUAUUUAUGUAUAUGUACAUAAAUAUAUAAAUAUAUAUAUAUAAAUA	chr1	165408184	165408274	90	134
150	GAACUACCGCAUGCCACAGGUGCAGCCAAAAUAAAAAGCAGCACCCUACCCUCCACCCUUUGUAACUCUGUGGUAUGCGGAAUUUCCCAG	chr1	168096844	168096934	90	135
151	GUGUAGGCUGGCACCUGCAGCUCUGAUUUUAUCCCUAGCCUGGGAACCUCCAUAUGCUGAGGGUGCAACCCUGAAAAGAAAAAAAAUUAU	chr1	168668344	168668434	90	136
152	UCGGGAGGGGCCUUCUAACUCAUCCAAUUGUGCCCCUGCAGGACAGGUAAUACCUGUCUGGGCACCCUUCUCCUGGCUCUCACCUCUGAC	chr1	171202330	171202420	90	137
153	GGCACAACAUUGUAAAUCAACUGUAAUUUAAAAAAAUUUUUAGGAUUUUUAUUUUUCUAUUAUAGUUGAUUUACAAUGUUCUGUCAAUUU	chr1	177084712	177084802	90	138
154	ACAUAUAUCUUUAUACUAUAUAAGUAUAUAGUAUAAAUAUAUAUUAUUAUAAAUAAUUAUAAUUAUAUUAUAUAAAUAUAUAGUAUAAAU	chr1	179871211	179871301	90	139
155	AUAGUAUAAAUAUAUAUUAUUAUAAAUAAUUAUAAUUAUAUUAUAUAAAUAUAUAGUAUAAAUAUACAUAUUAUAAAUAUAUAAUACAUA	chr1	179871238	179871328	90	139
156	AUAAAUAUAUAAUACAUAUUAUAUAUUUAUAUAAAAUAUAUAAACAUAUGUUUAUUUUAAUAUAUAAUAUAUAAAAUAUAUAAAAUGUGU	chr1	179871310	179871400	90	139
157	GCAGGCUGUCACCUGCAGCUCCAAUUCGACCCCUCGGCUGGGAACUUCCAUAUGCUGCAGGUGUGGCCCGAAAAAGAAAAAAGAAACCAA	chr1	180717535	180717625	90	140
158	UCAUAGGCCAGCACCUGCAGCUCUGAUUUGACCCCUAGCCUGGGAACUUCCAUAUGCCACAGGUGUUGCCCUAAAAAAACAAAAAAUAAA	chr1	182391940	182392030	90	141
159	ACUUUUAAAUAUGUAAUAAAUGAUUGUGUAUAUACACACACAUAUAUAUAUGCAUAAAUAUGUGUGUAUAUACACAGUCAUUCAUUAUUU	chr1	185881258	185881348	90	142
160	AUAAUAUUAAUAUAUAAUAAUUAUUAUAAUAAAAUUAUAUAGUAAUAUAUAAUAUGUAAUAUAUUAACUAUAUAAUUAAUAUAUAGUAAU	chr1	186368284	186368374	90	143
161	CGUAAUAUAUAUAUAUUAUAUAUACACAUAUACAUAUAUAUACAGUAAAAUAUGCAUGUGUGUGUGUGUAUAUGUGUGUGUGUAUAUAUA	chr1	187337485	187337575	90	144
162	AUAUAUAUGUAUUUUAUAUAUGUAUGCAUUAUAUAUAUGUAUUUUUAUAUAUGUAUUAUAUAUAUAUGUAUUUUAUAUAUAUAUAUGUAU	chr1	187347664	187347754	90	144
163	CAGCUUCAAUCAUUGUCUCUGCCUCACUUAUCUUUGCCUCUAGGCAGGUAGCAUUUUCUUACCUGCCUAGAGGAUGUCCCCACCUCGCAA	chr1	187695190	187695280	90	145
164	AUAUAUACACACAUAUAUAUAUAUACGUAUAUAUAUGUGUGUAUAUAUAUAUAUACAUAUAUAUAUGUAUAUAUAUGUAUAUAUGUGUGU	chr1	189318223	189318313	90	146
165	ACAUAUAUAUAUGUAUAUAUAUGUAUAUAUGUGUGUAUAUAUAUGUAUAUAUGUAUAUAUGUGUGUAUAUAUGUAUAUAUGUAUGUAUAC	chr1	189318277	189318367	90	146
166	AUAUGUAUAUAUGUGUGUAUAUAUAUGUAUAUAUGUAUAUAUGUGUGUAUAUAUGUAUAUAUGUAUGUAUACAUGUAUAUAUAUGUAUAU	chr1	189318295	189318385	90	146
167	AUAUAUGUGUGUAUAUAUGUAUAUAUGUAUGUAUACAUGUAUAUAUAUGUAUAUGUGUAUAUAUGUAUAUACGUAUAUGUGUAUAUAUGU	chr1	189318331	189318421	90	146
168	GUAUAUAUGUAUGUAUACAUGUAUAUAUAUGUAUAUGUGUAUAUAUGUAUAUACGUAUAUGUGUAUAUAUGUAUACAUACAUAUAUGUGU	chr1	189318349	189318439	90	146
169	UAUGUAUAUGUGUAUAUAUGUAUAUACGUAUAUGUGUAUAUAUGUAUACAUACAUAUAUGUGUAUAUAUGUAUAUAUAUGUAUACAUAUG	chr1	189318376	189318466	90	146
170	GUAUAUGUGUAUAUAUGUAUACAUACAUAUAUGUGUAUAUAUGUAUAUAUAUGUAUACAUAUGUGUGUAUAUGUGUGUAUAUAUAUGUAU	chr1	189318403	189318493	90	146
171	AGAUAGCCCCCUCAGUCCAAGCUUGGUUUUGUUUUUCAAGGCCACCGCCUUUCUUCCCCCUUCCUCUAAGUCUUCUGAGGAGGCUUUCAC	chr1	189557956	189558046	90	147
172	AUAGCAGAAUAAUAUUCUUCUAGGUCUUUUCUUUUGGCAAUAAAUAACAGAAAAGACCUAGAAGAAUAUUAUUCUGCUGUUAAAGUUAUU	chr1	190120339	190120429	90	148
173	AAGGCUGUGGCUCUGUUCUCACUCCCAGCUGUGACUCAUGCCUCUAACGAGGCUUGUGGCAGCUACUUAACUCCUAUGUUUCAGCGUCUC	chr1	191629162	191629252	90	149
174	CCUAGAUAAGUAAGAGAUCUCUAUUUAAAAAUUUGAGCUUUGAGAAAUGUCUCUUCAAGCUCCAAUUUCUAAAUAGAGAUCUCUUACUUA	chr1	191687140	191687230	90	150
175	ACAUAUAUAUAUAUAAUUCCAUUACAUAUAUAUAAUAUAUGUAAUUAUAUAUGAUAAAUAUAUGUAAUGGAAUUACAUAUAUAUAAUAAA	chr1	192850858	192850948	90	151
176	GUGAAAGAAUAGAUGUACACAUUGUCUUAUAAAGUAGUUGUGUACUGGCAAUACACAACUACUUUAUAAGACAAUGUGUACUUAUCAAUA	chr1	194115862	194115952	90	152
177	UGUAUAUAUAUAUACAUGUAUGUAUGUGUGUGUAUAUAUAAAUUAUAUAUAUACAUAUAUAUAUGUAUAUAUAUAUAUACAAUUAGAGGA	chr1	196960933	196961023	90	153
178	UAGUGACUCAUUAUGCUUUUCAAAGCCAGGUUGAUUUUACUCACAUUAAUUUUAAGUGAGUAAAAUCAACCUGGCUUUGAAAAGCGUAAU	chr1	197070256	197070346	90	154
179	GAAGAUAUUGUGGGUGUGUAUAUAUGUAUGUAUACAUAUAUAUGUACGUGUAUAUAUGUAUGUAUACAUAUAUAUGUACAUGUAUAUAUA	chr1	197227414	197227504	90	155
180	AUUAUAAUAUUUUAUAUAUAUGUAAAGUAUAAUAUAUUAUAUAAUAUAUAUAUUUUAUAUAUAUGUAAAGUAUAAGAAUGUACUUAUAGA	chr1	198705826	198705916	90	156
181	AGUAUUCACUAACCACAAGUGACUAAAUUUAAACUUAAUUAAAAUUGUAAUUAAGUUUAAAUUUAGUCACUUGUGGUUAGUGAAUACUGU	chr1	199202509	199202599	90	157
182	UUACAGUAUUCACUAACCACAAGUGACUAAAUUUAAACUUAAUUACAAUUGUAAUUAAGUUUAAAUUUAGUCACUUGUGGUUAGUGAAUA	chr1	199246087	199246177	90	157
183	UAGAAUUUAGUGGUUCCUAAAUUCUUACACUAAAAUAAUUUGGUAUAAUAUAAUAUAAUUUAGUAUAAGAAUUUAGGAACCACUUUAUUU	chr1	199863235	199863325	90	158
184	CAGUUAUAUAUGUAUGUAUAUAUAUAUGUAUGUAUAUGUGUAUAUAUAUUUAUAUAUAUGUAUGUAUAUAUGUAUAUAUAUGUAUGUAUG	chr1	201380824	201380914	90	159
185	AUGUUAUAUACAUAACUAUAUAUAUAAACUGUGUAUCUAUAUAAAACUGUAUAUAUAGUAUAUAUAUAUAGUUAUGUGUCUAACAGUUAU	chr1	201381112	201381202	90	159
186	AUAUAUGUAUGUGUAUAUGUAUGUAUAUGUAUAUAUAUGUGCAUGUGUGUGUGCAUGUAUGUAUAUAUGUAUGUGUAUAUAUAUAUACGU	chr1	201425221	201425311	90	159
187	UACUUUUUAAAUAUAUGUGUAUGUGUAUAUGUGUAUGUGUGUGUAUACAUAUGUAUAUAUAUAUAAUAUACAUAUAUAAUAUAUACAUAU	chr1	204587137	204587227	90	160
188	AACUAUAUAUAUAUAAUUGCUAUAUAAAAAUAUAUAACAAUUAUAUAUAUAUAAUUGCUAUAUAAAAAUAUAUAACAAUUAUAUAUAUAU	chr1	204687865	204687955	90	161
189	GCUAUAUAAAAAUAUAUAACAAUUAUAUAUAUAUAAUUGCUAUAUAAAAAUAUAUAACAAUUAUAUAUAUAUAAUUGCUAUAUAAAAAUU	chr1	204687883	204687973	90	161
190	UAAAAUUAUAUUAAAAUAUAUUAAGUAUAUUAUAUAAAGUAUAUGCAUGUGUAUAUAUUUUAUAUAAAAUACUUUAUAUAAAUAUAAAUG	chr1	204906907	204906997	90	162
191	AUAUAGCAAUUAUAUAUAUAUAAUUGUUAUAUAUUUUUAUAUAGCAAUUAUAUAUAUAUAAUUGUUAUAUAUUUUUAUAUAGCAAUUAUA	chr1	204937507	204937597	90	162
192	UAUAUAUUUUUAUAUAGCAAUUAUAUAUAUAUAAUUGUUAUAUAUUUUUAUAUAGCAAUUAUAUAUAUAUAGUUGUUCUAAGUUGUUGGU	chr1	204937534	204937624	90	162
193	GUGUGGAAAACAGACAUCUAAUAGAAAAUAAUGAUAAAGAUUCUGUGCUGUGGACUUGUCUUUAUCAUUAUUUUCUAUUAGAUGUCUGUU	chr1	205105933	205106023	90	163
194	UAGAGUUCAUGUUCUAUAGUUUUAUUUGUAUAUCUGAAUUGUAUGCCAAGUAUUCGGAUGUACAAAUAAAACUAUAGAAAACAAACUCUA	chr1	205230340	205230430	90	164
195	UGGAAGAUCUCCCUUUGAGGGAAUACCUGUUUCUGGAGGGAGCUGUGGCAGGAAUAGGUAUUCCCUCAAAGGGAGAUCUUCCAAUCCUUA	chr1	205838740	205838830	90	165
196	UUUUUUCUGAGGCAUUGAGGUUCCCGCUCCUGGACUGUGGCCUCCUAGGUUUCAGUUUCUUUUCCUCUUUCACAAUGCCCUUUCAGGAGU	chr1	206897212	206897302	90	166
197	AUGUUUCUUUCAUAUGUAUACAUAUAUAUACACAAGUAUAUUUUAUAUAUAUGUGUAUAUAUAUAUAUAUUUAUAUUAAAAAAGGAAAUA	chr1	207692956	207693046	90	167
198	AUAUGUAUGUCUGUAUGUAUGUUUAUAAGCAUAUAUACAUACAUAUGUGUAUAUAAGCAUAUAAACAUAUAUACACACAUAUGUAUAUAC	chr1	208505692	208505782	90	168
199	AAAUCAAUUUUAUUUUAUAUUUGUUUCACAUAUAUAUGAUAAGAAAUAAAAUCAAUUUCCUAUCAUAUAUAUAUGAAACAAAUAUAAAAU	chr1	208864756	208864846	90	169
200	CAUAUAUAUGUGUGUGCGUGUGUGUGUGUGUGCGUGUAUGUAUAUAUGCAUAUAUACAUACAUAUACACACAUACACGUAUACAUAUGUA	chr1	210742318	210742408	90	170
201	UUCUAUGUUCUCCAAAGCCCUGCUUCACAGGCCACAUGGGUGGACCUGUGGUCCCAUUCAUUCUUCCUCACCUUAUCAGGGAGCUGGAGU	chr1	214013827	214013917	90	171
202	AAUAUAUAUGUGUAUAUAUAUGUGUGUGUAUAUGUGUGUGUGUGUAUAUAUAUAUACAUAUAUAUGUAUAUAUAUAUACACAUUUUGUCU	chr1	214293835	214293925	90	172
203	CCAGUUAAAUAUGUGUGUGUAUGUGUGUGUGUGUAUAUAUAUAUACACACACACAUAUAUAUAUACAUAUAUAUAUAAUUAAUUUUAAUC	chr1	217807120	217807210	90	173
204	UAUAUAUUAUAUGUUUUAUAUAUUAAGAUAUAUAACAUUUUAAAAAUAGAUAAUAUAAUAUAUUAAAAUAUAUAAAAUAUUAUAUAUAUA	chr1	218519515	218519605	90	174
205	ACAUAUAUUCAUACAUAUUACACAUAUAUACAUGUAUGUAUAUAUGAAUAUAUGUAUAUAUAUGAAUAUAUGUGUAUAUAUGAAUAUAUG	chr1	222405841	222405931	90	175
206	AUACAUGUAUGUAUAUAUGAAUAUAUGUAUAUAUAUGAAUAUAUGUGUAUAUAUGAAUAUAUGUAUAUGUAUAUAUAUUAAUAUAUGUGU	chr1	222405868	222405958	90	175
207	UGUAUAUAUGAAUAUAUGUAUAUGUAUAUAUAUUAAUAUAUGUGUAUAUAUGAAUAUAUGUAUAUAUGUAUAUAUAUGUAUAUAUAUUCA	chr1	222405913	222406003	90	175
208	AUAUUCAUACAUAUUACACAUAUAUACAUGUAUGUAUAUAUGAAUAUAUGUAUAUAUAUGAAUAUAUGUGUAUAUAUGAAUAUAUGUAUA	chr1	222479722	222479812	90	176
209	UAUAUGAAUAUAUGUAUAUGUAUAUAUAUUAAUAUAUGUGUAUAUAUGAAUAUAUGUAUAUAUGUAUAUAUAUGUAUAUAUAUUCAUAGU	chr1	222479794	222479884	90	176
210	UCAACAGAUGAAUGGGUAGAAGAUGUGAUAUGUGUGUGUAUGUGUGUAUAUAUACACACAUAUAUCACAUCUUCUAUCCAUGUAUAUAUA	chr1	226790524	226790614	90	177
211	AUAUAUAUAUAAAUACAUGUGUGUAUAUAUACAUAUAAAUAUAAAAUAAAUAUAUAUGUAUAUAUGUGUGUGUGUAUACAUAUAUAUAUA	chr1	229037248	229037338	90	178
212	CUCUCGUGAUGGGGACAUUUCAUGCAGGCUUCAUUCACCCAGUCUUUGUUCAUCUCUGGGGUUGCCUAUUUCCUCCAUCCCCAUCAUCCC	chr1	231192082	231192172	90	179
213	UAUAUAUGUAUAUUGUACAUUAUAUAUUAUAUGUAUAUAUACACAUAUAUAAUACAAUAUUUAAUAUAAUAAAUAAUAUAUAUAAAUAUA	chr1	232278733	232278823	90	180
214	AUAUUAUAGUAUAAUAUUAUAUAAUGUAUAAUAUAAUUGUAUAAUUAUACAUAUAAAUAAUAUUAUAUAAUAUAUUAUUAUAGUAACAUU	chr1	232898059	232898149	90	181
215	GCUGCAACUUAUAUAUAUAUAUACAUGUAUAUAUAUAUAUACAUGUAUAUAUAUAUAUACAUGUGUAUAUAUAUAUAUCUUAAGAUACAU	chr1	233490682	233490772	90	182
216	GGCUGGACUGUCAUGGGGCAGCGUUCUCUUCUUCCUGCCUAAUAGUAAUGUAGGCAACACUUUCACUUUCCUGUCCCAGAUGUAUGCAUA	chr1	234093403	234093493	90	183
217	AACAUUAAUUCAGAUAUAUAUAUCUGAAUAUAUAUAUAUAGGAUAUAUAUAUCUGAAUAUAUAUAGGAUAUAUAUAUCUGAAUAUAUGUG	chr1	234492805	234492895	90	184
218	UGUUAUAUAUGUAUGUAUACAUGCGUAUGUAUACGUAUGUAUGUAUACGUACGUAUGUAUGUAUACAUAUAUAUAUAUAAUUUUUUUGUG	chr1	241974271	241974361	90	185
219	UAUUUUUUAAUGUGUGUACAUAUAUAUGUAUAUGUAUGUAUAUAUUUUAGUAUGUACAUAUGUGUACAUGUAUAAUAUGUAUAUAUACUA	chr1	242279263	242279353	90	186
220	UGUAUAUAUAUACAUAUAUACACACAUAUAUGUGCGUAUACAUACAUAUAUUCACAUAUAUACGUGUGUGUGUAUGUAUAUAUAUAUGGA	chr1	242873893	242873983	90	187
221	GCUGUAAGGCUCCCAGUUAAGAAGUCUAUGGAUAUUAUUAUAUUAUUUCCAUAGACUUCUUAACUGGGAGCCUUACAGCAUUGAGAACUA	chr1	245013742	245013832	90	188
222	AAAAAUGUCCAGGUUGACAUUCUCACCAUUCUGUACACAUUUUUUGGCGUUUCACCAAAAAAUGUGCACAGAAUGGUGAGAAUGUCAUCU	chr1	245368171	245368261	90	189
223	UAUAAUAUGUAAUAUUACAUAUGCAAUAAUAUAUUAAUAUUGUAAUAUAUUAAUAUCUCUAUAUUUGUGUAAUAUUGCAUAUGUAAUAUU	chr1	245694385	245694475	90	190
224	CGUGAACGAUUUUCCCUUUACCUGUGUCUAAUGUGUUGUUUAAUCUUUAGGACAACACAUUAGACACAGGUAAAGGGAAAAUUUGUGACU	chr1	245964853	245964943	90	191
225	UAGGCUCGCAGCUUCAGCUCCUAUUUGAUCCCUAUUCUGGGAACCUCCAUAUGCUGGAGGCGUGGCCCUCAAAAGCAAAAAAUAAUAAAA	chr1	246757024	246757114	90	192
226	AGAUACACAAAUUUCUUUUGUCCCCAAAAGUUCUGUGUCAAAGAGGCACAAGGGAACUUUUGGGGACAAAAGAAAUUUGUAUAUCUCAAC	chr1	246886651	246886741	90	193
227	CUGUCUAAAAGAAGCAUUUAAAAAAUAAAGCACAGAUUGAAAUGUGUUGAAUAUGUGCUUUAUUUUUUAAAUGCUUUUUUUAGACAGGAU	chr1	247765321	247765411	90	194
228	CUGUCUAAAAAAAGCAUUUAAAAAAUAAAGCACAUAUUCAACACAUUUCAAUCUGUGCUUUAUUUUUUAAAUGCUUCUUUUAGACAGGAU	chr1	247970989	247971079	90	195
229	UUUUUUAUGGCCAAGUAGUAUUCCAGUGUAUAUAUGUACCAUAUGUAAAGAAGGUGUGGUACAUAUAUACACUGGAAUACUACACAGCCA	chr1	249684517	249684607	90	196
230	AGUCCUUUGGUAUCAUGGACAUAUUUGCACUUAGCUACUUUCUUUCCUCCUAGUAGCUAAGUGCAAAUAUGUCCCUGAUUCUAAAGGGAG	chr1	249719005	249719095	90	196
231	CAAUGAUGAAAUAAAAAAUUAUAUAUAUAUAAUUAGAUAUAUUAGAUUAUAUAUAUUAUAUAUAUAAUUAGAUAUAUUAGAUUAUAUAUA	chr1	251224021	251224111	90	197
232	AAUGUAUUUAAUAUAUAAAUUAUAAAUAUAUAAAUAAUAUAAUAAAAAUAUACUUAUAUUAUAUAUUAAAUACAUAUAAAUGUAUUUAAU	chr1	253565857	253565947	90	198
233	AAAUAUACUUAUAUUAUAUAUUAAAUACAUAUAAAUGUAUUUAAUAUAUAAAUUAUAAAUAUAUAAAUAAUAUAAUAAAAAUAUACUUAC	chr1	253565902	253565992	90	198
234	UUUAAUAGUUAUUUAGUGUUACUUUCUUAAGUGAGGAUAAACCUCAUCUUUAUCCUCACUUAAGAAAGUAGCAUUAAGUGAAAGCUUAAC	chr1	253594234	253594324	90	198
235	AUGCAUACAUAUGUAUAUAUGUACAUAUGUAUAAAUGUAUAUGCAUACAUAUGUAUAUACGUACAUAUGUAUAUAUGUAUAUGCAUACAU	chr1	255283066	255283156	90	199
236	UAUAAUAUAUACAAAAAUUAUAUAAUAAUUAUGUAAUUAUAUAUUAUAUAAUAAUUAUAUACUUAUGUAUAAAUUAUAUAGUAAUUAUAU	chr1	256880161	256880251	90	200
237	UAUAUAUAUAGUUCUAAAUAUAUAUAAUUACUUAUACAUAUUAUAAAUUGAUAAUAUGUAUGUGUAACUAUGUAUAUAAUUAUAUAUAGU	chr1	261040591	261040681	90	201
238	UUUGCUCUUGCCAAGAGACUGCCGAGGUCUCUGGGUGCAGGCUUUCAAUGCACAUCUGUACCCUUUCCCCUCCUUCUUCCUCUUGGGUCU	chr1	261329815	261329905	90	202
239	AGUUUUAUAGUAUCUGGCCCUAUGUUUAGGUCUUUAAUCCAUUUUUAAUAUUAAAGACCUAAACAUAGGGCCAGAUGGUGUUAGGGAAUG	chr1	262690723	262690813	90	203
240	AUAUGAGCGUCCCCGUAUGGAACCACAAGGCCCAUUUCUAAAGGGUUUGCCCUCGCUGCUCAGGCCUUGGACAGAACCCCAGGGAUGCGG	chr1	263169334	263169424	90	204
241	GGCCACACCAGGUUCUUAACCCACUAGGCCACCAGGGAACUCCCACAGUGGCAUCUUUGAUCUUGAACUUUCCCUGGUGUGGCCAGGGUU	chr1	263846989	263847079	90	205
242	AAUGAAUUCCCCUGAUAAAUCAAUCUUCUUGAUAAAUCUUAUAAACACAUAAUAUAUGUAUUUAUCAAGAAGAUUGAUUUAUCAGGGGAA	chr1	264470752	264470842	90	206
243	CAGAUUUCCCAGUUUCUUACAUUAACCCUUUCAAGCUAAGGGGAGACCCCAUGCUACACCCUAGGGUGCCAUUUCCCAACUGGUUAGUUA	chr1	265186603	265186693	90	207
244	AGACCUCUCUUCUUGGCACACCAGCCCAUUUUCGCAACCUCUUUGGGACUCUGCACUUUCUGGCUGGUGGGCAACUCGCUGGGGUCCUUG	chr1	267838165	267838255	90	208
245	AGGCUGGCAGCUGCAGCUCCAUUUUGAACUCUAGCCUGGGAACUUGCAUCUGCUGCAGUUGCGGCCCUAAAAGGGAAAAAAUAAUAAUUA	chr1	268060879	268060969	90	209
246	GGUGUAGGCUGGCACUACAGCUCCAUUUUGACCCCUAGCCUGGGAACCUCCCUAUGCUGUGGGUACGGCCCUACAAAAGACAAAAAUAAA	chr1	268665850	268665940	90	210
247	UUGUAUAUAUAUGAUAUAUGUGUUAUAAAAUAUAUUUUAUAAUACUAAAUUUUAUAAAAUAUAUUUUAUAAUACUAAAUGUUAUAUUUUA	chr1	269729344	269729434	90	211
248	AUAGAUAGAUAGAUAGAUAGAUAGAUGUAUAGAUACAUCACCUAUUGGUUAUAUUAUCUAUCUAUCUAUCUGUCUGUCUAUCUAUCUAUC	chr1	270873415	270873505	90	212
249	UAUCUUAUAAUAUUAUAUUCUCAUAUAAUAUAAUAUAAUAUAAUAUAAUAUAUUAUAAUAUAAUAUAAGAUAAUAAUAUAAUAUAAGAUA	chr1	271486567	271486657	90	213
250	CAUAUAGUGACUUAGCCACAUAUGUAUGUGUGUGUGUGUGUACAUAUAUACAUACAUAUAUAUAUAUGUGGCUAAGUCACUUUGUUUUAC	chr1	273037186	273037276	90	214
251	UAUGUAAAAAUACAUAUAUAUAUAUUUAUAAAAAUAUAAUAUUUUUAAUAUUUCAUAGUUAUAAAAAUAUAUAUUUAUGUAUUAUAAAUA	chr1	274436173	274436263	90	215
252	UGUGUGGACUUGGGCUGAUUACCUAAUUUGCUCCUUGGUGUCCCUGUCUAUAAUCUGGGAUAGUAAAUAGCUCCCUUCUCCAGCAGCCCU	chr1	276280768	276280858	90	216
253	AAAAGACAAAAUAAAUAAAUAAAUAAAAUAAAAUAAAAUAAAAUAUUGUGUUGAGGGAAAUAACAAUAUUUUAUUUUAUUUUAUUUUAUU	chr1	280633519	280633609	90	217
254	CCCCACCACCAUUUGGCUCCCUGCUCCCCUCUGCUCUGGGGUGGGCCCUUUCUGCCUCGGUUCCCCCUAAACCAGGGAGCCCUGGGGGCA	chr1	283519864	283519954	90	218
255	AAAUCUUCUUUGCCCUCUUCUUAUUCUGAAACUCUCUGCCUUCCUGCAGGGAGUUUGAGAUGCUGUCUUCCUCACAAGGAGUAUCUUCAA	chr1	285062761	285062851	90	219
256	AAAAUCUUCUUUGCCCUCUUCUUAUUCUGAAACUCUCUGCCUUCCUGCAGGGAGUUUGAGAUGCUGUCUUCCUCACAAGGAGUAUCUUCA	chr1	285105754	285105844	90	219
257	AAUCCUGGCAGGACCCCAGGCCCCGCCGGCUCUCCAUCUGAACAGCACAGUCUGUUCUCUUCUUAAUUCGGUUUCUUGGGCUUGGGCGUC	chr1	288573094	288573184	90	220
258	UCUGGUCUGAGUGCAGGAGCGGGGCGGGGGCUGGGGCCAGGCAGCCUGGUCCCAGCCCCCGCCCCGCUUCCUGCACUCAGACCAGAAGGU	chr1	288641548	288641638	90	221
259	CAGGCCUGCACCUGCAGCUCCACUUCCACCCCUAGCCCAGGAACUUCCAUGUGCUGCAGGUGUGGCCCUAAAAAGAAAUUUAAAAAAACC	chr1	290045476	290045566	90	222
260	GGGCGCUUCCUGGGCCUCGGGGCCAUCCUUGCCGAGUGCGGCCCUCACCCGGCCUUGAGGCCCUUUCCGAGUCCUUUACCCGGUUUCUUC	chr1	291036277	291036367	90	223
261	GAUUUUGUGAGGUGCAAUUUUAAAAGGUAUCGUAUUUUUGUAUUCCUUUUCUAAUAUUUCAAAAAUACGAUACCUUUUAAAAUUGCACCU	chr1	293005036	293005126	90	224
262	CAACUGAGGAGAUGUUCAUUUGUGCUGGAUAUUAGAUUCCAGUUAUAAGUGAUAUCAUAUAUAAUAUCCAGCACAAAUGAACAUCUCCUC	chr1	294462154	294462244	90	225
263	UAUUAUAUAUUUUAUAUACAUAUAUAUACUACAUAUAUACACACAUGUAGAUUUGUGUAUAUAUAACAUAUAUAUGUGUAUAUAUUAUAU	chr2	1887670	1887760	90	226
264	CAUAAAACCCAGGCCACGGUCCCCAGCCACAUCAUAAUACCCAGGCCACUGCCCUGGGCUCUCCUCCACCUCUGGCUGGGCCUGGGACCC	chr2	3331441	3331531	90	227
265	GUAUAUUUAUAUAUCUAUAUAUAUGUGUGUGUAUAUGUAUGUUUAUAUACAUACAUAUAUAUAUGCAUAUAUAUGGCAUAUGUAUAUGCC	chr2	7275961	7276051	90	228
266	AUAAGUAUAUUUAUAUAUCUAUAUAUAUGUGUGUGUAUAUGUAUGUUUAUAUACAUACAUAUAUAUAUGCAUAUAUAUGGCAUAUGUAUA	chr2	7353901	7353991	90	229
267	UUAUAGUAUAUUAUACUGUAUAAUAUAUUAUACAGUAUAUUAUACAGUAUAUUAUACAGUAUAUUGUACAGUAUAGUAUAUUAUACAGAU	chr2	9731242	9731332	90	230
268	AGAUUUUUUUUCUCUCUUGUUGAAAGAGCCGCAGCUGAAAAUCUAAGGAGCUGCGGCUCUUUCAACAAGAGAGAAUAACAGUUUAUUAUA	chr2	10529362	10529452	90	231
269	AGGCCAGCAGCUGUAGCUCCGAUUCCACCCCUAACCCUGGGAACUCCCAUAUGCCACAGCUGCAGGCUUAAAAAGAAAAAAAGAAAGCUA	chr2	11062243	11062333	90	232
270	CUAGGCCAGCAGCUGUAGCUCCGAUUCCACCCCUAACCCUGGGAACUCCCAUAUGCCACAGCUGCAGGCUUAAAAAGAAAAAAAGAAAGC	chr2	11068759	11068849	90	232
271	UAGGCCAGCAGCUGUAGCUCCGAUUCCACCCCUAACCCUGGGAACUCCCAUAUGCCACAGCUGCAGGCUUAAAAAGAAAAAAAGAAAGCU	chr2	11074762	11074852	90	232
272	UCCUUCUUCCUCUUUCCCUCAGCCCCUGUCCUAGGCCACUUUAGGCUCUGGGAUCUUCCCUAGGGGCUGUGGGUUUCUGCUCAUUUCGGG	chr2	12768013	12768103	90	233
273	UCAUGAGGCUCUACGGCCUCCUCUCCAAGGCAGGCUUCGUUUCAUUUAUGAAAUGCCUGUCUUGGAGAGGAGGCCGUAGAGCUUUAUUUC	chr2	14790844	14790934	90	234
274	CCCGAGGCUGGGCUGGUUGCUCCCUCCACUUAAACAGCCCCGGCUGUUUUUACAGCUCUAACCUCCAGCCCAGAAAUCAGCAGGGGUCUG	chr2	16021414	16021504	90	235
275	AAAGGGAUUCAUAUAUACAUAGAAUAUAGAAUAUUCUAUAUUCUAUAUAUGUAUAUAUAUAGAAUAUAGAAUAUUCUAUAUUCUAUAUAU	chr2	16047631	16047721	90	235
276	UAAAUAUAUAAUAUAUAUUUAUACGUAUAAAUAUAUUAAAAAUAUGUAUUUUAUAAUAUAUAAAUAUAUAUAAUAUAUAUAUAAUUGCAA	chr2	16889257	16889347	90	236
277	UAAUUUAUUAUUAAUUAUUAAGUGGAGAUUUUAAUAUCUCCUUUAGACAGUUGUUUUAACUGUCUAAAGGAGAUAUUAAAAUCUCCACUU	chr2	17389738	17389828	90	237
278	UUUUAUUAUGGAAUUGGCAGGGCCCAUACCUUUUCUCUUGCUUCCAUUUCUGGCUGGCAUAGCACAUAAUCUAAGCCUUGGCAAUACCUU	chr2	17895574	17895664	90	238
279	AUAUAUACGUAUAUAUGUGUGUGUGCAUAUGUAUAUAUCUGUGUGUAUACAUACAUGUAUAUAUGUAUACAUAUAUGUUUGUGUGUGUAU	chr2	18978877	18978967	90	239
280	UAAUUUAUAUAAAUAAAUAUAUAACAUAUAAUAAUUUGUAUAUAUAUAAAUUUACAAGUUAUACAUAUUUAUAUAUAAUUUAUAUAAUAU	chr2	19970848	19970938	90	240
281	CAAGUUAUACAUAUUUAUAUAUAAUUUAUAUAAUAUGUAAUAUAUAUUUACAAUAUUAUAUAGAGUAUAUGUAUAUGUGUAUAUAUAUAG	chr2	19970902	19970992	90	240
282	CUCAGAUAAUUUCUGAAUUUCUUCUGGAAUAUUAAACUAUUCUGUUUAAUGUCUAGUUUAAUGUUCCAGGAGAAAUUCAGAAAUAUUUAU	chr2	20672335	20672425	90	241
283	AUAUAUAAACAUAAUAUAUAAUGAUAUGUAUAAUUAUAUAAUAAUAUUGAUUAUGUUUAUAUGUGUUAUAUAUAUAUUAUGUAUAUAUAU	chr2	20820466	20820556	90	242
284	CUUUAUCAUUCUGUAUGUAUGUAUGCAUAUGUAUAUGUGUGUAUGUGUAUAUACAUAUGUGUACAUACAUACAGAAUGAUAUAUAGUAUC	chr2	22930921	22931011	90	243
285	AUGUGUGUGUAUAUACAUGUGUGUGUGUGUAUACGUAUGUAUAUAUAUGUAUGUAUAUGUAUACAUAUAUAUGUAUGUAUAUAUGUAUAU	chr2	23471758	23471848	90	244
286	ACCUUAAUGUAAAUUAAGGUACACUACCUUGAGGUACAUUACCUUGAGGAAAUGUAAAUUAAGGUAGUGUACCUUAAUUUACAUUAAGGU	chr2	24490081	24490171	90	245
287	CAUUACCUUGAGGAAAUGUAAAUUAAGGUAGUGUACCUUAAUUUACAUUAAGGUACACUACCUUAAUUUACAUUUCCUCAUUGUAAAUAA	chr2	24490117	24490207	90	245
288	UAUAUAUACAUAUAUGUAUACAUAUAUACAUAUAUGUAUACAUAUAUACAUAUAUGUAUACAUAUAUACAUAUAUGUAUACAUAUAUACA	chr2	24714487	24714577	90	246
289	UACAUAUAUACAUAUAUGUAUACAUAUAUACAUAUAUGUAUACAUAUAUACAUAUAUGUAUACAUAUAUACAUAUAUGUAUACAUAUAUA	chr2	24714505	24714595	90	246
290	AUACAUAUAUGUAUACAUAUAUACAUAUAUGUAUACAUAUAUACAUAUAUGUAUACAUAUAUACAUAUAUGUAUACAUAUAUGUAUACAU	chr2	24714532	24714622	90	246
291	GAUUCAGUUAUAAAAACACACAUAUAUAUGUAUAUAUACACACACGUGUGUAUGUAUAUAUGUGUGUGUGUGUAUAUGUGUGUGUGUGUG	chr2	27022141	27022231	90	247
292	GUAGAUGGACAUUUAGGUUGUUUCCAUGUUUUGGCUAUUAUGAACAGUGCAGCACUAUUUACAAUAGUCAAGACAUGGAAGCACCUAAAU	chr2	29400022	29400112	90	248
293	UAUAAUAUAAAUUAUUAUAACAUUAUAUAUAAUAUUUUAUACUAUAUAUUAUAAAUAUAGUAUAUAUAUUAUAUAUAUAUGUGUAUAAUU	chr2	29969560	29969650	90	249
294	GUGUGUGGGGGGUAUAUAUACAUAUAUACCCCCCCACAUGUAUAUGUAUAUGUAUGUGUGUGGGGGGUAUAUAUACAUAUAUACCCCCCC	chr2	30025837	30025927	90	250
295	UGUAUAUAUGUAUGUAUACUCAAUAUUUUGUGUGUGUAUAUGUAUAUAUUUAUAUUUAUAUACACACACACAAAAUAUUGUGUAUAUUUC	chr2	30609307	30609397	90	251
296	GGGAAGAGUUUCUGAUUUCCAAAGUAUCAUCUAUCAGUGAUGAAAGAGCCUACCUCAUCCACCUGAAACUCUUUCAACCUGAGAUUUAUA	chr2	31294558	31294648	90	252
297	CUUACCUAGAUACAAGCUCAAAUAUAUGCAUGAUAAAACAUGCAUUUAUGUGUAUUAUGCAUAUAUUUGAGCUUGUAUCUAGGUAAGACA	chr2	31788820	31788910	90	253
298	GAAAGUUUCUUCAAUAAGUGGGGCUGGUAAAACUAGACAACUGUGGAUUUCUAGUUUUCCCAGCCCCACUUAUUGAAGAAAUGGCUUCAC	chr2	32526226	32526316	90	254
299	UAUAUUCUAUAUAUUCUAUAUAUUAUAUAUAACAUAUAUGUAUAUAAUAUAUAUUUAUAUAUACAUAUAUGUUAUAUAUAAUAUAUAUAU	chr2	33298489	33298579	90	255
300	CAGAAAUAUAUAUAUUUAUAAAUAUAUAUUUGUUUUUAUAUAUUUAUAUAUAAAAUAUAUAAACACAUUUAUAUAUUUUAAAUAUGUGUG	chr2	33987943	33988033	90	256
301	UACCACAUCUUCCGAAUCCAAUCAUCUGUUGAUGGACAUUUGGGUUGUUUCCAUCAAUAGAUGAUUGGAUUCGGAAGAUAUAUAUAUAUA	chr2	34901731	34901821	90	257
302	AACUUAAGGUCAACAAAUACACACUACCAUAUAUGCUUAUUUUUUUUAAUAUACAGUAGUGUGUAUUUGUUGACCUCAAGUUUCUAAUUU	chr2	36074134	36074224	90	258
303	UUUGAUGAUUUGGUCCAAUGGAGGAUACCGGACUCUCUAAAUCUCACCUUAGACUCUGAGGUGAGAUUUAGAGAGUCCGGUAUCCUCCCU	chr2	36112870	36112960	90	258
304	GUGGGAAGUAACUGUCUUUUGGUCUCGAUUAGACAACUGUACUUAUAGCAAGUCCAGUUUCCUAAUCGAGACCAAAAGACAGUUUCUUUU	chr2	36278344	36278434	90	259
305	UUUUGUGAAUAUAGUAUGGCUGUUACUAUACUAUUUAAUAUUCAAGUAAUUAAUAAAUAGUAUAGUAACAGCCAUUCUAUAACAUAUCUU	chr2	39371860	39371950	90	260
306	CAACACUUCCACUCUCAUCCCUGGAGUUUUGCAUAGUUUUCCUUAAUAAUGAAAACUAUGCAAAACUCCAGGGAUGAGAGUAGAACUCCA	chr2	39970810	39970900	90	261
307	GUUCUCCUCUGUGGUUUUCUGAGCUCCUAUCCAAGAACUGGAGCCAGCAGAAUGGCUCUCCAAACUCUCUUUCUGCUCUAAUAACAGAGA	chr2	40340278	40340368	90	262
308	UUUUCCGGCUUCUUUUUCAGGAGUCAGUGAAAAGGCUGCUUCUUUUCAUUGACCCCCUGACCUUCUUCUCCCAUUCUCAAAGCCAAAGGU	chr2	41628709	41628799	90	263
309	AUAUAUAUACUGUACAGUGUGUAUAUAUGUGUGUAUAUGUGUAUAUACUAUACAUAUAAAUAUAUAUAUAUACUGUACAGUACAUAUGUG	chr2	42438700	42438790	90	264
310	UAUAUAUUAUAAAUUUAAUAUACUGUAUAUAUACAUACCUAUAUAUUUAUACAUUUAAUAUAGGUGUGUAUAUAUACAGUAUAAUUUAUA	chr2	47172394	47172484	90	265
311	UAUAUAUAUAUAAUAUAAUAUAUAAUAUAUAUAAUAUAUGUUAUAUAUAUAAUAUAUAUUAUAUUAUAUAAUGAUUUUUAAUUCUUUCCA	chr2	48820609	48820699	90	266
312	AAUAUAAUUAUAUGAAAUUAUGUAUAUUACAUAUUCCAUUAUAUAAUGGAAUAUGUAUUAUAUAUAAUGGAAUAUAAUUUUAUAUAUUGC	chr2	50505184	50505274	90	267
313	CAUAUAAACAAUGAGUCAUUUUAAGGAUAAGUAUAUCCCAAACGUUGUAUGGGAUAUACUUAUCCUAAAAAGUACUUGUUGCUUAUAUGA	chr2	50750281	50750371	90	268
314	GUCUCCGUGAGGAAGCCCCAGGCAGUGAUUAUAUCUAGUCAGCAGUCAAAUAUAAUCACUGCCUGGGGCUUCCUCACGGAGACCAAAGUG	chr2	50882689	50882779	90	269
315	GGGGUCUUUUCCCCCUGGUGGGGCUGGGGGAGCUGUAGCUGCCCCUCCCCCAUCUCCCUGCCUCUCCCCCCUCAAUAAAAUGAUCUUAAA	chr2	55988938	55989028	90	270
316	UAGGGGGUGGGGACUCAAGUCCUGGGGGGUCCCCAGCGGACCUAUGACCCUCCUUCUAUCUCCUCCCCCAACCCCCUCCCCACUCACAUG	chr2	56974852	56974942	90	271
317	GUGUGUAUAUGUAUGUAUGUAUAUAUAUGUGUGUGUGUAUAUAUAUAUUAUAUAUAUAUGUAUAUAUGUAUAUAUAUGUAUAUAAUUCUU	chr2	57926629	57926719	90	272
318	AUACAUAUAUAUAUAUGUGUAUAUAUAUGUAUGUGUAUAUAUAUAUGUGUGUAUAUGUAUGUGUAUAUAUCUGUGUUAUAUGUGUGUGUA	chr2	58126159	58126249	90	273
319	CAGUCUGGGUGGGCAGCUCUUGCACUCAUCUGGCUAGGCCCAGGCCCUCAUUGUAGCCCUCUUCUCCUUCAGCUCUGCCCACUCAGGACC	chr2	58127374	58127464	90	273
320	AUAUAUGGCGUGAUGGGAGAUAGUAUAAGGAAAAGAAUGGGUGUAUAUAUACAUUCUUUUCUUUAUACUAUCUCCCAUCACACUCUAUCC	chr2	58766779	58766869	90	274
321	AGGGCCAGCAGCUACAGCUCUGAUUCAACCCCUAGCCUGGGAACCUCCAUAUGCUGUGGGUGCAGCCCUAAAAAGACAAAAGAUUUUUUU	chr2	59333842	59333932	90	275
322	GUGUGUGUAUAUAUGUGUGUGUAUAUAUAUAUAUGUGUAUAUAUAUAUACGUGUGUAUAUAUAUGUAUAUAUACACAUAUAUACAUAUAA	chr2	62173414	62173504	90	276
323	UAUAUAUGUGUAUAUAUAUAUACGUGUGUAUAUAUAUGUAUAUAUACACAUAUAUACAUAUAAUGUAUAUAUACACAUAUAUACAUAUAA	chr2	62173441	62173531	90	276
324	GGGGGAGGGCUACUUCUGCCCCCUGGCUGCCCACCUGGGUGGCUGGGAGGCUCCCAUAUCCGCCCCUGCCACACUGAGCUCUAGGACACU	chr2	63259111	63259201	90	277
325	AAUAUGUAUGCUAGUUAUGAUAUUGUUAAUUAUAUCAGUUAAUAAUAUCAUAACUAGCAUACAUAUUACAAUAUAAAAAUGUACAAACAG	chr2	64075420	64075510	90	278
326	AGAAUAUGUAUGCUAGUUAUGAUAUUGUUAAUUAUAUCAGUUAAUAAUAUCAUAACUAGCAUACAUAUUACAAUAUAAAAAUGUACAAAC	chr2	64248229	64248319	90	279
327	UGUGUAUAUAUAUAUGUGUGUGUAUGUGUGUGUGUAUAUAUAUGUAUGUAUAUAUGUAUACACACACAUACACAUAUACAUAUAUAUAUA	chr2	64484749	64484839	90	280
328	UAUAUACUAUAUAUAUAUAUACACAUAUAUAUAUAUUAUAUAUAUGUGUGUGUGUGUGUAUAUAUAUAUACAUAUAUAUAUAUAUUUAAA	chr2	65088271	65088361	90	281
329	AGUGAAGUAGAAUUUUCUAUGGCACCUUCUAAAUCUAAGCUUUUGAAUUGUAGAUUUAGAAGUUGCUGUAGAAAAUUCUACUUCAUUCUU	chr2	65716615	65716705	90	282
330	AGAUAUAUAUAUAUACACACAUACAGUUAUCUGAAUAUAUACAUACACAGUUAUAUAUACAUAGCUGUAUGUGUGUAUAUAUCUAUAUAU	chr2	65766349	65766439	90	282
331	AAUAAAAAAGGAUGAGGUAAAUAUGUACAAUGGACUAUUACUCAGAAGUCUUAGUCCAUUGUACAUAUUUACCUCAUCCUUUUUUAUUAU	chr2	65782144	65782234	90	283
332	UGUGUCUGUGUAUAUAUUCAUAUAUGUAUGUGUGUGUGUGUGUAUAUAUAUAUGCAUAUAUAUACAUAUAUAUAUGAAUGACUAGGUCAC	chr2	67700449	67700539	90	284
333	AAAUGUUUUAUAUAUAUGCUAUAUAAAUGUUACAUAUGUUAAUAUAUAUAAAUGUUUAUGUUAUAUAUAUAUAAAACAUUUAUAUAUAUA	chr2	70488271	70488361	90	285
334	CUAUAUAAAUGUUACAUAUGUUAAUAUAUAUAAAUGUUUAUGUUAUAUAUAUAUAAAACAUUUAUAUAUAUAACAUAUAUAUAUUAAAAA	chr2	70488289	70488379	90	285
335	UCCCACUUCCUCCCCCUCCCCCCUUGGCAGAACAGACCACAAGUCUGUUCUCCAAGUCCAUGAGUUUCUUUUCUGUGGAAAGUUUCAUUU	chr2	71914222	71914312	90	286
336	UCUCACAGCUCCCUGCCCUAGUCCAGCUGAUUCACUGCUGGCCACUUGAAAUGCCAGGCCUCCAGCUCUCAUAAUGCUGGGAUGGGCACA	chr2	72625645	72625735	90	287
337	UUACAUGGCUCUGUGACUCAAUUAAUCAAAACACUCAUUAUGGACUAAUCUGCAAAUAAUGAGUGUUUUGAUUAAUUGAGCCACAGAGCC	chr2	73852165	73852255	90	288
338	AUAUAGAUUUAUAUUAAUAAUAUAUUAUAUGAUAUAUUAUAUCAUAUAAUAUAUAAUUAUAUAAUGUAAACAUAUAAUAAAUAAUAUUUC	chr2	76506427	76506517	90	289
339	GAAGCCCUGGCCUGUCCCUUGAUGCUGCUCCAUCGUCUGCUGUCUUAAAAAAGAUGCCUGCAGCCCCCUUGAAGGCACAGGGCCAAAUAG	chr2	76586347	76586437	90	290
340	UUCAGUUCUAAAAAUGAUGUUUCCUCCCCAAAAGCUAUCAUGGCCAGAUAAAUAGCUUUUGGGGAGGAAGCAUCCUUUUUAGAGCUGAAG	chr2	78483601	78483691	90	291
341	GGCACAGGCCGGUGGCUGCAGCUCCUAUUCACCCCUAGCCUGGGAAUUUCCAUGUGCUGCGGCUGCGGCCCCAAAAACCAAAAAUAAAUA	chr2	79035085	79035175	90	292
342	GUAUAAUUAUAUAUAUUGUAUAAUUAUUAUAUAUAAUUAUAUAUAUAUUGUAUAUAUGUGUAGUUAUAUAUAAUAAUACAUGUAGUUAUA	chr2	82294084	82294174	90	293
343	UAUAUAUAUAUACAUACAUAUGUAUACAUAUACAUAUUUAAGAAUUAUAUAUGUACAUAUAUAUGGCAUAUGUGUGUAUAUAUAUAUAUA	chr2	83761345	83761435	90	294
344	UAUAUAUGUAUAUAUAUGUAUGUGUAUAUCUGUAUGUAUGUAUAUCUGUAUGUAUAUACACAUAUGUGUGUAUAUAUGUAUAUAUGUAUG	chr2	83835451	83835541	90	295
345	UAUGUAUAUCUGUAUGUAUAUACACAUAUGUGUGUAUAUAUGUAUAUAUGUAUGUAUAUAUAUGCAUAUGUGUAUAUAUGUAUAUACAUA	chr2	83835487	83835577	90	295
346	AUGUGUGUAUAUAUGUAUAUAUGUAUGUAUAUAUAUGCAUAUGUGUAUAUAUGUAUAUACAUACAUAUAUAUAUGUAUAUAUAUAUUCUU	chr2	83835514	83835604	90	295
347	AUGAGAUUAACAUCCAUGAAAAUAUGGAAUUUUGACCUAAUGAAUCCAUUGGUCAUUGAUUUAUAUUUUCAUAGAUGUUAAUCACAUAUA	chr2	84840139	84840229	90	296
348	AUAUAUACACAUAUAUAUAUAUAUAGUAUUAUAUAUAUAGUAUAUAUAUAGUAUUAUAUAUAUAGUAUAUAUAGUAUAUAUAUAUAGUAU	chr2	85220065	85220155	90	297
349	AAUAUAUGUAUGUGUAUAUAUAUAUAUGUGUAUAUAUAUGUAUAUACAUAUAUAUGUAUACAUAUAUAUGUGUGUGUGUAUAUAUAUAUA	chr2	87925897	87925987	90	298
350	AACUAUAUGUAUAUAUAUGUGUGUGUGUAUGUAUGUGUGUGUAUAUAUAUAUACACACACAUACAUACAUGCAUACAUACAUAUAACGGU	chr2	88761124	88761214	90	299
351	UGUGUAUAUAUAUGCGUGUGUAUGUAUAUAUAUAUAUUUGCUCUCUAUAUAUAUGUAUGUGUGUAUAUAUAUGCGUGUGUAUGUAUAUAU	chr2	89773426	89773516	90	300
352	UCUUUACAUCUGUUUAUGUUUCCUUGAGUUUCUUUCAUAUUAGACACUGAUGAAAGAAACUGAAAGAAAUACAAACAGAUGUAAAGAUAG	chr2	92728990	92729080	90	301
353	AAGAAUGUAUGUGUGUGUAUAUAUAUAUAUAUUUAUUAUAUAUGUGUGUAUAUAUAUGUGUGUAUAUAUAUACACACAUAUAUAUGUAUA	chr2	94170205	94170295	90	302
354	AAAUAUUGAGUGAAAUAUCUGGCUAAAUUGUGCUUUAAUGAAAAAUAAUUUUGAAGCACAAUUUAGCCAGAUAUUUCACUCAAAUGGUUU	chr2	95015962	95016052	90	303
355	AAUGUUAAAAAUAUCUUGUAACUUGUGAUGUUAAUAGUUCUGUGACUGAACAGAACAAUUAUUGACAUCACAAGUUACAAGAUAUUUGUU	chr2	95032054	95032144	90	303
356	AUUAAGCUUUGUGAGGAAGUCAUGUUGAAAGAGGCAUAGUUACUGACUUAUCUUGGCUUUCAAUAUGACUUCCUCACAAAGCUUAGAAGA	chr2	95214988	95215078	90	304
357	AGAAUGUGUACAUAUGUACAUAUUAUAUACAUAUAUAAUAUAUGCACAUAUAUAUAUUUACGUAUAAAAUGUGUACAUAUAUACAUAUAU	chr2	99207172	99207262	90	305
358	AACUUCAUCAAGUCAGAAUGAACUACAGAAACAUAUUCUACUGAGCUAAGCUCAGUAGAAUAUGUUUCUGUAGUUCAUUCUGACUUAGAA	chr2	99295687	99295777	90	306
359	GAGCUUUUCUUACUGUCUAACGUUCAUCAUUCAUCCCUCAAAGCUAUUAGGGGGAUGAAGGCAAAAUCCUUAACAGUAUCCACUGCAGGA	chr2	101479411	101479501	90	307
360	AUAGGGCAGUGCCUACAGCUCCAAUUUGACCCCUAGCCUGGGAACCUCCAUAUGCUGUGGGUGUGGCCCUGAAAAGAGAAAAAAAAGUUU	chr2	102281833	102281923	90	308
361	AUAUAUAUAGUUAUAUGUAUGUAUGUGUAUAUAUGUGUAUAUAUAUAUAGUUAUAUGUAUGUAUGUGUAUAUAUGUAUAUAUAUAUUACU	chr2	109887085	109887175	90	309
362	AUAUACAAUUUCUGCUGUACAGCAAAGUGACCCAGUUAUACAUUCACUUACAUUGUUUUUCUCACAUUAUCUUACUUUGCUGUACAGCAG	chr2	111808864	111808954	90	310
363	AUAUCAAAUUUAUAUAUAAAAUUUUAUAUAAAAUUUAUACAUAAAAUUUUAUAUAAAAUUAAUAUAUAAAAAUUUAAAUAUUUAUGUUUG	chr2	112767868	112767958	90	311
364	GAAUCAAUUAAAUAUAUAUACAUACAUAUAUAUACACAUAUAUAUGGGUGUGCCUGUGUGAGUGUGUAUGUGUGUGUGUGUGUAUGUAUC	chr2	113023549	113023639	90	312
365	UGUUGUCAUUUGUGAUAUAUAUACAUAUAUAUACAUAUAUGAUAUAUAUAUAUCAUAUAUAUAUGUGUAUAUAUAUAUAUACAUAUAUGA	chr2	113521843	113521933	90	313
366	UAUAUGUAUGUAUAUAUAUAUAUGUUCAUAUAUAUGUGUGUGUCUGUGUAUGUGUAUAUAUAUAUGUAUGUGUAUAUAUAUAUAUACAUA	chr2	113891212	113891302	90	314
367	UAUGUAUAUAUAGCAACUAUAAAUAUAUAUACGUAUAUGUGGUAACUAUAAAUAUAUGUAAGUAUAUAUAUUUAUAGUUGCUAUAUAUAU	chr2	113946472	113946562	90	315
368	AUAUAUGUAUAUACACAUAUAUGUACGUAUACACACAUAUAUGUGUAUACAUAUAUGUAUGUAUAUAUACAUAUAUAAAUUAUUUUGGUU	chr2	117295390	117295480	90	316
369	UAUUGGGUGCAUAUAUAUAUAUUUAUAUAUAAAUAUAUAUAUAUUUAUAUUUCUAUAUAAUAUACAUAUUUAUAUAUAAAUAUAUAUAUU	chr2	122758138	122758228	90	317
370	AAACAGAAUCUUUCCGGGCUUGCUUUUCAUUAAAAUAAAUAGUGAGAAAACUAAUUUAUUUAAAUGAAAAGCAAGCCAGGGGAGGUUCUG	chr2	124465771	124465861	90	318
371	ACUUACAUAGGAGACCCACCUUUCCUUUGCCUUCCUGCCCUGCCUCCAUGUGGGGUUGACCUAAACUUGAUGGCUGGGUCUCCCGACUCA	chr2	125863660	125863750	90	319
372	GGGCAGGUGGCGCUGGGGCCUCGGGGCGGGCACCUCGACCGUCCCUCCCUCUUUCCCUUUUUCCCCUCCCCCAGCCUGGCCGCCUGCGAG	chr2	127308007	127308097	90	320
373	UCUAGGAUUUGUCUGUAGCUUAAUCUCCCAUCCCCCUGCUCCUGGAGGGGGAGCUGUAACUCUGCCCUCAGGCUACCUAGCUGCAUUUCC	chr2	127652059	127652149	90	321
374	UCCUGAUGUACCUUUGUAAGAAACUUCUUUAGUAGGGGCAGGAAGGACGCGUCCUGCCCCUACUAAAUAAGUUUUUUAGAAAGGUGCAUC	chr2	127915912	127916002	90	322
375	GUGGUACCCUAACAUUCAUAAACUCUGUUUCCAGGGGGCACUCCAUGUGCCCUCUGGGACUGUAUUUCUUCCAUGUGUACCCUGACAAUC	chr2	129627901	129627991	90	323
376	CGGCUUGUGGUACCCUAACAUUCAUAAACUCUGUUUCCAGGGGGCACUCCAUGUGCCCUCUGGGACUGUAUUUCUUCCAUGUGUACCCUG	chr2	129837997	129838087	90	324
377	GAAAUCCCAGGAAAAAGCAUAAUCCUUCAAACAGGUGCAUUUUUCUGUGACUUAUCUCUCUGGCUUUCUCUUGGGAGAUGCUUUAUUGUA	chr2	130784851	130784941	90	325
378	CCAUCCCUCUGCCUGUGCUUCUCCUUCUCUCGGCUCUUCCUCUGCCUCUCUGUCUUUGUCAGGCAGAGGGAAGGAAAGAGAAAGCGGUUU	chr2	131053600	131053690	90	326
379	AUUAAUUAAAUAAUAAUAUAUUAAUAUAUUAUUUAUUAAUACAUGAUAUAUAAUAUAGUAAUAAUAUAUAAGAUGUAUUAAUAUAUAAUG	chr2	132673240	132673330	90	327
380	AUAAUUUCAUAUAUAAUAUAUAAAUGAAUAAAUGUGCAAUAUAUAUAAUUUAUAUAAAUUUAUUCAUUUAUAUUAUAUAUUAUAUUAUAU	chr2	133007518	133007608	90	328
381	UGGAAAAUACACAUACAUACAUAUAUAUACACAUAUAUGUUUGCAUAUACGUGUGUGUGUGUAUAUAUGUGUGUAUGUGUAUAUAUAUAU	chr2	135057619	135057709	90	329
382	AUAUGUAUAUAUAUUUUUAUAUGUACAUAUGAAUGUAUGUACACAUGUAUAUAUGUCUGUAUGCACAUAUAAAUGUAUGUAUAUAUGUAG	chr2	137217592	137217682	90	330
383	GUAUGAUGUAAGAGAGUAUGAGAAAAAUAAUAUAUAUAUAUAAUAUAUAUAUUAUAUAUAUAUAUUAUAUAUAUAUUACACUCUUACAUC	chr2	139760929	139761019	90	331
384	UACAUUGAGUCCAUCUAGUAUAUAUAUAUUAUAUAUAUAUAAUAUAUAUAUAUUAUAUAUAUAUAUUAGUUGGUUACUAAAUAGACUAAA	chr2	139761541	139761631	90	331
385	CCUGUGGUGGUCCUGAGCCCUGGCCCUACCGUCCUGGGGACCCCGUGGCCUGUUGGGGUCCCCUCAUCCCUGCGGCCCCGCCCAGGAUCU	chr3	318457	318547	90	332
386	UGCCCUCAGGGAUGCCCGCUCCCCUUCCUGCCCGCCUCCUUGGGGCCCUGGCCCACCAGGCGGGCACACCCAUUCCUGCCGGCUUCCCCG	chr3	1494406	1494496	90	333
387	UGCCCUCAGGGAUGCCCGCUCCCCUUCCUGCCCGCCUCCUUGGGGCCCUGGCCCACCAGGCGGGCACACCCAUUCCUGCCGGCUUCCCCG	chr3	1890154	1890244	90	334
388	CAGUGCUGAGGUGGGGGCGCUGCCUGGGGGGCACCACGGUGCCUCCCCUGCUUCUUCCCUCUCUCCCUCCCCCCCACCAAAAAUGCCUUC	chr3	3814759	3814849	90	335
389	AGUAUAUAGUAUAUAGUAUACUAUAUAUAUAGUAUACAGUAUACAUAGUAUAUAGUAUAUAGUGUACAUAGUAUAUGGUAUAUAGUAUAC	chr3	4816621	4816711	90	336
390	AAUGUGAUAUAUAUGUAUAUAUAUACCUAUAUAUACAUAUAUAUAUACGUAUAUGUAUAUAUAUGUAUAUAUAUAUAUAUGUACACACAC	chr3	6100552	6100642	90	337
391	GAGACUGGGGGCUGGACCCUUCCUUGCUUCCAGGGUCUUUUCCAAUCUGCAAGGUCAACCUUUGCCCCCCUUGCCACUCUGAGAGUCUUU	chr3	7393384	7393474	90	338
392	UAUAUAUAUAUAUGUGUAUAUAUAUAUGUGUGUAUAUAUAUAUGUAUAUGUAUAUAUAUAUAUAUGUAUAUAUGUAUAUAUUGUCUUUUU	chr3	15522274	15522364	90	339
393	CUGCCUUCUCCUCCUCUGCUCGCUGUGCAGAGAGCAGAGCUCCCAGGAGCUCUGUCUUCUGCCUUAUUUGCUUCUCCCUUGAGACCCAAA	chr3	15834736	15834826	90	340
394	AACCCCCUGCUCCUCCUCGCCUUCCCCUUCCCUCUCGGCACGACCCAGCCUCCCACUUCACGCGGCGAGGAGGAACAUCAGGAGGGAACU	chr3	16795414	16795504	90	341
395	CCAUGGGCUGGCACCUGCAGCUCCAAUUCAACCCCUAGCCUGGCAAUUUCCUUAUGCUGCAGGUGUGGCCCUAAAAAGACCAAAAGAAGG	chr3	17076844	17076934	90	342
396	UAUUAAUAUAAUAUAAAUUAUAUUAAAGAUUUAUGUGUGUAAUAUAAUAAAUUAUAUAUAUAAUUUAUAACAUGAUAAAUUAUAUUAAUA	chr3	18277822	18277912	90	343
397	GUAUAUAUAUGUAUAUAUAUGCAUAUGUGUAUGUAUAUGUGUAUACAUACACAUAUAUAUGUGUAUACAUGUGUUUUUAAAAUCAUAUUU	chr3	19526446	19526536	90	344
398	UUUUUAGAAAUAUAUAUUAAAUAUUAUAUUAAUUAUAUUUAAUAUAAUUAAAUUAUAUUAAAUAUAUUAUUAUAUCAAUUAAUUAUAUUC	chr3	20375839	20375929	90	345
399	CCCUGGGGGCCGGUUCCACAACCAAAUGGGUUUCUCCAACCUUGGGGCAUCCUGGCUCCAGAUUCUUCACCUCCCUGCUGGCCUCUAGCU	chr3	21310966	21311056	90	346
400	UAGACCAGAGGGACUUAAUUGAUAUUCAUAGUUCUGCUCCUUUUGGAUGGAAUGCUCUGUGAAUAUCAAUUAAGUCCCUCUGGUCUACUU	chr3	21494386	21494476	90	347
401	UUGGGUAAAAAAGGUUUAAAUAUAUAAUUAUAUAUAAUUAUAGAUAAAUUAUAUAUAAUUAUAGAUUAAAAUUGUAUGUACCUAUGUAUA	chr3	21902302	21902392	90	348
402	UGCAUGUGUAUGUAUAUAUACACACACACAUAUAUAUUUAUACAUACUUAUAUGUAGUAAGUGUGUGUGUAUAUAUAUAUAUAAAUGAAU	chr3	22549204	22549294	90	349
403	CCAGCCAUCUUAGUCACUUCUUUGAUGGAGGACCUAAUGGCCUUCUCAAAGAUUCCCAGCCUCAUGUUGGUAUCUCUUUAAAAAAAUUAA	chr3	22810879	22810969	90	350
404	GCAUAGGACAGCAGCUACAGCUCUGACUCAACCCCUAGCUGGAAACUUCCAUAUGCUGUGGGUGCUGACCUGAAAAGACAAAAGACAAAA	chr3	22835314	22835404	90	350
405	UAGUAAAUAUCAGUAAUAUAGAUAAUAGAUUACUGAUAUAGAUAACCAUAAUUAUCUAUAUUAUCUAUCAUCUAUAUUACUGAUAUAGAU	chr3	22840066	22840156	90	350
406	AUAUAUACAUAUAUAUACAUAUAUAUGUGUGUGUGUGUGUAUAUGUAUAUAUAUAUGUAUAUGUGUGUGUAUAUAUAUGUAUAUGUGUGU	chr3	22877173	22877263	90	351
407	AGUGAAUAUGUAUUACUUCACAUAUAUACAUUAUUAUAUAUAAUAUAUAUAAUAUAUAUAAUAAUGUAUAUAUAUAAUAUAUAUUACAAU	chr3	23612329	23612419	90	352
408	UAUAUAAUAUAUAUAAUAUAUAUAAUAAUGUAUAUAUAUAAUAUAUAUUACAAUGUGUAUAAUAUAUAAUAUAUGAUAUAAUGUGUAUAU	chr3	23612365	23612455	90	352
409	AUGUAUAUAUAUAAUAUAUAUUACAAUGUGUAUAAUAUAUAAUAUAUGAUAUAAUGUGUAUAUAUAUUAUAUUAUAUAUUAUAUAUAUAU	chr3	23612392	23612482	90	352
410	GUUGGUUUACAGCGUUGUGUUAGUUUCCGGUGUACAGCAAAGCGAUUCAAUUUGCUGUAUAUCUGAAAUUAACACAACGCUGUAAACCAA	chr3	23812255	23812345	90	353
411	UUACUGAGCUUUUCCUUGACCGUGGAUCAUCCAAGAAUCCCAGGAUUCUUGGACAAAUCCCCAACUAACAUCAUUCUCAGUGGUGAAAAA	chr3	25374547	25374637	90	354
412	CUGAGGGUAAGUUCUCAGCAUCAUUGAUUUUUAAAAGUCUCUCUAGUUGAUUUUUACCUGCACCUCAGGCUGAGAACUCCCACUCUAAAU	chr3	25615927	25616017	90	355
413	CUUGUAGGGCCCUGGGGCUGGGUCUCUCUAUAGGAACCCCCCUCCCAGCCUGCUCCUUUCAAUAAUGUUUCCCUCGCAGGGCCCAGAAUG	chr3	28832482	28832572	90	356
414	UAGGAAACAUCCGCAUCCUUGGACACUCCAGUGGAUCAAGCCAAGUCUUUGGUCCAUUGAAGUGUCCAAGGGUGCGGAUGUUUCCUAAAC	chr3	28841932	28842022	90	356
415	CAUAUGCGUUAUCACAGAAUAUUGAGUAGAUUUCCCUGUGCAAUACACUAGGGAAAUCUACUCAUUAUUCUGUGAUAACCUAUAUGGGAG	chr3	29559304	29559394	90	357
416	AUAUGUGUAUAUGUGUAUGCAUAUGUAUAUACAUAUGUGUGUAUGUAUAUAUGUAUGUGUAUAUGUGUGUGUGUGUAUAUAUAUAUAUAU	chr3	31479328	31479418	90	358
417	AUUUAUAUUAUAUAUGUAUAAAUAUAUGCAUAUUAUAAUAUAUAGCAUAUAAUACAUAUAUAAUAUAAAGAAUGUCAUAUAAGAAUAUUA	chr3	32358727	32358817	90	359
418	AAAGUGUGUACUAUGCUUUCAGUCCCACAACAUUUCAAAAGGGUGUGCAGGCUUAGCACCCCCAUUUUACCCACAUGGGAAUGAAGGCUC	chr3	32635189	32635279	90	360
419	GUGAAUUAUAUACCAAUAAAGCUGUUAUUAAAAAUAAUUAUAGCGCUAUCAUUAUUUUUGAUAACAGCUUUAUUGGAAUAUAAUUCAUGU	chr3	37485937	37486027	90	361
420	UAUGCAUAUCUAUAUAUAUAUGCAUCUAUAUAUAUGUAUACAUAUCUAUAUGUAUACAUAUAUAUGUGUGUGUGUGUGUAUAUAUAUAUA	chr3	38669050	38669140	90	362
421	CUAUAGAUCUAUAAACAUAUAGAUCUAUAUCUUUAUAGAUCUAUAAACAUAUAGAUCUAUAAAGAUAUAGAUCUAUAUCUUUUUCUGGUC	chr3	38929411	38929501	90	363
422	CCUAAUUUUCUGAAUCAUACACACUUAGAGAGGUAUUUAGCUUCAUAAAUACCUCUCUAAGUGUGUGUCAUUCAGAAAAUUAAGACAACC	chr3	39406672	39406762	90	364
423	GAUUAAUGGAUAAGGAAGAUGUGGAGAUAUAUACUUAUAUAUAUAUAUGUGUAUAUAUAUCUCCACAUCUUCCUUAUCCAUUAAUUAUAU	chr3	40030723	40030813	90	365
424	GCUUUCCAUUGCCGCCCAAUCACUGUCCUGCCUGGUGCUCAAGAUGAAGCUCCUGGGUUUAUUCUCCUUAAGGUGGUGUUGGACAGGCGC	chr3	41356945	41357035	90	366
425	CUUUAAAACUAUAUGAAAGCUAUGGAUACACACCCAAAGUCUGAAUUCAUUUAGAUUCUGGGUGUGUAUCCAUAGCUGUCCUAUGGUUUU	chr3	41693599	41693689	90	367
426	AAAAUUUAAGAAUUUAAAAUUUUUAAAUUUUAAGAAUUUAAAUUCUUAAAUUUAAGAAUAAAUUCUUAAAAUUUAAAAUUUAAGAGUUUU	chr3	41778082	41778172	90	368
427	AGAUGCAUGAAUGUAAUCAGAUGCAUGUGUGUAUUUAUAUGUGAGUGUAUGUGUAUAUACAUACAUGCAUCUGAUUACAUUCAUGCAUCU	chr3	42211747	42211837	90	369
428	GGCAGUGAAGUUGCUUCUGUUCCUGUGCUCUGACCCCAGGGUCAGGGUCAGAGCACAGGAAUAGAAGCAACUUCAUUGUUCUCUUGGGCC	chr3	42237145	42237235	90	369
429	AGAUGCAUGAAUGUAAUCAGAUGCAUGUAUGUAUAUACACAUACACUCACAUAUAAAUACACACAUGCAUCUGAUUACAUUCAUGCAUCU	chr3	42372829	42372919	90	370
430	UAUAUAUAUAUAUACAUAUAUAUAUGUAUAUGUGUGUAUAUAUACAUAUAUAUGUAUAUGUGUGUAUAUAUACAUAUAUAUGUGUGUAUA	chr3	42946273	42946363	90	371
431	UAUAUAUGUAUAUGUGUGUAUAUAUACAUAUAUAUGUAUAUGUGUGUAUAUAUACAUAUAUAUGUGUGUAUAUAUACAUAUAUAUGUGUG	chr3	42946291	42946381	90	371
432	AUAUAUAUGUAUAUGUGUGUAUAUAUACAUAUAUAUGUGUGUAUAUAUACAUAUAUAUGUGUGUAUAUGUGUGUAUAUAUACAUAUAUAU	chr3	42946318	42946408	90	371
433	GUAUAUAUACAUAUAUAUGUGUGUAUAUAUACAUAUAUAUGUGUGUAUAUGUGUGUAUAUAUACAUAUAUAUGUGUAUAUGUGUAUAUAU	chr3	42946336	42946426	90	371
434	AUAUUUAAUAAUUUAUGUAAUUAUAAAUUAUUUAACAAUUUAUGUUUAAUGAUUUAUAUAAUUAUAUAAAUAAUUUAAUAAAUUAUCUAU	chr3	43152562	43152652	90	372
435	CUGGAAAUAUUAGUUUUAUUUUUCAAAUAUAUAUAAUAAUACAAAUAAAAAUAUAUAUUUGAAAAAUAAAACUAAUAUUUCCAUGUAUAA	chr3	43316218	43316308	90	373
436	UUAAUUAUCAUUAUUAAUUAUAUAAUAUAAUAAUUAUGUUAUAUAAAUUAUAAUAUAAUAAUUACAUUGUAUUAAUUAUAAUAUAAUUGU	chr3	43328071	43328161	90	373
437	AUAAUAAUUACAUUGUAUUAAUUAUAAUAUAAUUGUAUUAUAUUUAUAACAUUAUAAUUGUAUUAUAAAUAAUACAUUAAUAAUUAUAAA	chr3	43328125	43328215	90	373
438	GGGAACUGCUGUUCUCAGGGCCUCUCAGAGCUAACUCACACGCUGCUCUGAGUUAAUUCUCUCCUCUUUCCUUUGCCCUUUGAACUCCCU	chr3	44067376	44067466	90	374
439	UGUGUGUAUAAAUAUAUACAGACACACUAUAUAUAAAUAAAUAUAUAUAGAUAUAUAUAUGUGUGUGUGUGUAUAUAUAUAUACACACAC	chr3	45246043	45246133	90	375
440	GAAUCAAUAUAUAAAUAUAGAUUUAUAUAUAUUAUAUAUUAUAUAUAAAUAAAUGUAAUAUAAAAAUAAAUAUAAACAUGUAUUAUAUAU	chr3	45265321	45265411	90	375
441	AUCAAUAUAUAAAUAUAGAUUUAUAUAUAUUAUAUAUUAUAUAUAAAUAAAUGUAAUAUAAAAAUAAAUAUAAACAUGUAUUAUAUAUAU	chr3	45342370	45342460	90	376
442	AUAUAUAGAUAUAUAUCCAUAUAUCUAUAUAUAUAUAUAGAUAUAUAUCCAUAUAUCUAUAUAUAUAGAUAGAUAUAUAUCCAUAUAUCU	chr3	46415845	46415935	90	377
443	UAGAUAUAUAUCCAUAUAUCUAUAUAUAUAUAUAGAUAUAUAUCCAUAUAUCUAUAUAUAUAGAUAGAUAUAUAUCCAUAUAUCUAUAUA	chr3	46638019	46638109	90	378
444	UAUAUGUUAAUAUAUAUUAUUAUAUAAUUAAUAUCUAUUAUUAGAUAGUAUACAUUAUAUUAUUAAUUAUAUAAUAAUAUAUAUUAACAU	chr3	47272393	47272483	90	379
445	UAUGUUAAUAUAUAUUAUUAUAUAAUUAAUAUCUAUUAUUAGAUAGUAUACAUUAUAUUAUUAAUUAUAUAAUAAUAUAUAUUAACAUAU	chr3	47396440	47396530	90	380
446	GCCUGCUGACGCCCCGCUCUCCUGCCCCCUGCUUUGCCAGGAAGCUGGCGGAGCGGUUCUCCACAUCACUGCAGGGCAUCCCAGCAGGAC	chr3	51985009	51985099	90	381
447	GGUACCUCCAUACUCUUUUCCACAGUAACUGCACUGUUGGUAGGUUGUUUCCAUGUACAAUUACUGUGGAAAAGAGUAUGGAGGUACCUU	chr3	53107633	53107723	90	382
448	GCUAAGUGCAGGGCCUGUGUGAGUCAAGGACCUGCACUAAGGGCCUUGACUCACACAGGCCCUUUCCCCUUCCUUUUCAGCACCAGAAAC	chr3	53419222	53419312	90	383
449	GUGUCACAGGUUCCAUCUGCAGCUCUGAUUCGAUCCCUGGCCAGGGAACUUCUAUAUGCCCCAGGUGGGGCCUUAAAAGGAAAAAAAGAA	chr3	54206596	54206686	90	384
450	AACUAAUCUCUCUGGAGUUUAAUGUGUAUGUUGAAAUGUAAAUAUAUUAUGUGUACAUAUUAAUGUACAUAUUAAAUUCUAGCAGGAUUU	chr3	55076932	55077022	90	385
451	GUAUAUAUAUAUAUACAUACACAUAUGUAUAUGUAUACAUGUGUAUGUAUAUAUAUAUGUGUGUGUGUGUAUGUAUAUAUAUAUAUUGCU	chr3	55702369	55702459	90	386
452	CGUGUGGCUUUGGGGAGGGGGGGGUCCUUCUUUAUUUCAGUAUAUUUAUUUGAUUUUUGCCCUUUUCUCCCCCUCCCCCGCUCCCCUCCC	chr3	57731914	57732004	90	387
453	UUAUACAUAUAUAAUAUACAUAUAUAAUAUUACAUAUGUAGGUAUAUAAUAUAUACAUAUAUAAUAUUGUAUAUGUCUAUACUAUAUUAU	chr3	58093039	58093129	90	388
454	UAUUAAUGUAAUUACAUUGUCAUAUUAAUAAUUAUAUUUAUAUUUAUGUAAUUAUAUAUAAUUAUUAAUAUGACAAUGUAAUUACAUGUA	chr3	59298652	59298742	90	389
455	UAUAAAUAUAUUCAUAUAUGUGUGUGUAUAUAUGUGUGUGUGUAUAUAUAUACAUACAUAUAUAUAUACAUACAUACAUAUAUAUAUAUA	chr3	59656924	59657014	90	390
456	UUUUUAUAUAUGUGUAUAUAUAUAUAUGUAUAUGUAUUAUGUAUGUAUGUAUGUAUUAUGUAUAUAUGUAUAUGUAUACAUAUACAUUUA	chr3	59940064	59940154	90	391
457	UAUAUAUAUGUUUUAAUAUAUAUUAAAACAUUUUUAAAACAUGUUUAAAACAUGUUUAUAUAUAUAUAUAUGUUUUAAUAUAUAUUAAAA	chr3	60491926	60492016	90	392
458	ACAGCGGGAACUCCUGAACUGGAGGAUUUUUUUAUAAAUCUCUUCACAAUCACGGAUGAAAAAAAUCCUCCAGUUCAGGAGUUCCCACUG	chr3	63365185	63365275	90	393
459	GGUAUAGGCCGACAGCUGCAGCUCAGAUUCGACCCCUAGCCUGGGAACCUCUAUAUGCUGCAGCGUGGCCCCAAAAAACAAACAAAACCC	chr3	63897418	63897508	90	394
460	AUCUACUUUAAUCCCAGGUGCCCAACAAGUCCACACACCUGUUGGAAUCCGUGCUGUGUGGACCUGUUGGGCACCUGGGAUUAAAUUAGA	chr3	65932867	65932957	90	395
461	AUAUAUAUGUGUAUAUAUAUAUAUAUGUAUAUAUAUGUGUAUGUGUGUAUAUAUGUAUAUAUGUAUGUAUAUACAUGUAUGUAUAUAUGU	chr3	66334735	66334825	90	396
462	AUAUAUAUGUAUAUAUAUGUGUAUGUGUGUAUAUAUGUAUAUAUGUAUGUAUAUACAUGUAUGUAUAUAUGUGUAUGUAUAUAUGUGUGU	chr3	66334753	66334843	90	396
463	UGUAUAUAUGUAUAUAUGUAUGUAUAUACAUGUAUGUAUAUAUGUGUAUGUAUAUAUGUGUGUAUGUAUAUACAUGUAUGUAUAUAUAUG	chr3	66334780	66334870	90	396
464	AUAUAUAAUAUAAAUAUAACAUAUGUAAUAUAAAAUAUAUUAUUUAUGUAAUAUAUAAAAUGUUACAUAUAAUAUAAAUAUAAGCAAUAC	chr3	69067837	69067927	90	397
465	AAACUUAUAUAUAAGUUUGUAUAUAGAAACUUAUAUAUAAGUUUGUAUAUAGAAACAUAUAUAAGUUUGUAUAUAGAAACUUAUAUAUGU	chr3	69365215	69365305	90	398
466	AACUUAUAUAUAAGUUUGUAUAUAGAAACAUAUAUAAGUUUGUAUAUAGAAACUUAUAUAUGUUUGUAUAUAGAAACUUAUAAAUAUCAU	chr3	69365242	69365332	90	398
467	UACCUUUUAUAUAUAUAUACACAUAUAUAUAUGUACAUAUAUAUAUGUGUAUAUAUAUGUGUGUGUAUAUAUAUGUAUAUAUUAUAUGUG	chr3	69825151	69825241	90	399
468	GGCUCUGACAUAGGCCAGCAGCUGCAGCUCUGAUUCAACCCCUAGCCUGGGAACUUCCAUAUGCUGCAGGUGCAGCCCUAAAAAUGCAAA	chr3	71573347	71573437	90	400
469	UCCUGAGCAAGAGGGAAAUCUGCCAGCAGACUGCACUUCAUCUGCAGCAUUGGCUCUUCAACAUUAGCGGUUUGCCAGCAGACUGCCUUU	chr3	71871148	71871238	90	401
470	AAUAAUAUUAAUAAUUGGAAUAAUAUUAUUAUCUUAAUAUAAUAUUAUAAUUAAUAUAAUAUAAUAAUAUUAUUGCAUUAUUAUAUUAAU	chr3	72608437	72608527	90	402
471	AUACACACAUAUACACACACACACAUACACACACACACAUAUACACGUAUGUAUAUAUGUGUGUGUGUGUAUGUGUGUGUAUUUAUAUAU	chr3	75003256	75003346	90	403
472	UGAAUAUUUUAUAUAUAUAUAUGUGUAUGUAUGUGUAUGUGUGUGUGUGUAUAUACACACACAUAUAUGUAUAUGUAUAUGUGUGUGUAU	chr3	76233502	76233592	90	404
473	UGUAUGUGUAUGUGUGUGUGUGUAUAUACACACACAUAUAUGUAUAUGUAUAUGUGUGUGUAUAUAUAUAUAUACAUACAUAUAUAUAUA	chr3	76233529	76233619	90	404
474	GUUUUGCUAUAAGAUAUAUCUGUGUAUAUAUACACAGAUAUAUAAGAUAUAUAAGAUAUAUCUGUGUAUAUAUACACAGAUAUUUAUAGA	chr3	81770707	81770797	90	405
475	UGCUAUAAGAUAUAUCUGUGUAUAUAUACACAGAUAUAUAAGAUAUAUAAGAUAUAUCUGUGUAUAUAUACACAGAUAUUUAUAGAUAUG	chr3	81846154	81846244	90	406
476	GAGCAAAAUAAUGUCAUUUGCAGCAACAUGGAUGGACCCAGAUUAUUAUUAUAAUCUCUGGGUCCAUCCAUGUUGCUGCAAAUGACAUUA	chr3	83113210	83113300	90	407
477	GUAUGUAUAGUUGACUAUAAAUAUUUGUCCACUUGUGUAUAACAAAUAAGUAGUUUAUUAUACACAAGUGGACAAAUAGUUAGAGUUAAU	chr3	84633499	84633589	90	408
478	GUGGAAUCUAAAAAAAUGAUACAAAUAAACUAACUUACAAUACAUAAAUUAGUUUAUCUGUAUCAUUUUUUUAGAUUCCACAUAUAAGCC	chr3	84947347	84947437	90	409
479	UCUGCCCCAUACCUCACCUGAUUUUGACCAGAAGGUUCCAAUAGGCUAGUGGAACCUUCUGGUCAAAAUCAGGUGGGGGAUGGGGAAGAU	chr3	85765798	85765888	90	410
480	UGUGUGUGUGUAUAUAUAUGUAUAUGUAUACAUGUGUGUAUCUAUAUGUAUACAUAUAUGUGUGUAUAUAUAUGUAUAUGUAUACAUAUA	chr3	89745571	89745661	90	411
481	UGUAUAUGUAUACAUGUGUGUAUCUAUAUGUAUACAUAUAUGUGUGUAUAUAUAUGUAUAUGUAUACAUAUAUAUGUGUGUGUGUAUAUA	chr3	89745589	89745679	90	411
482	AUAUAUGUUUGUGUGUGUAUAUAUAUAUGUAUAUGUAUACAUGUGUGUAUCUAUAUGUAUACAUAUAUAUAUGUGUGUGUAUAUAUGUAU	chr3	89800831	89800921	90	412
483	CAUAUAUAUAUGUGUGUAUAUAUAUGUGCAUAUAUAUAUGUGUGUAUAUAUAUAUGUGUGCAUAUAUAUAUAUGUAUAUAUAUAUAUGUA	chr3	91359217	91359307	90	413
484	UAUAUAUGUGCAUAUAUAUAUGUGUGUAUAUAUAUAUGUGUGCAUAUAUAUAUAUGUAUAUAUAUAUAUGUAUGUAUAUAUAUAGGCUGC	chr3	91359235	91359325	90	413
485	AUUAUUUAAUAAAUAAUUAUUUAAAUUUAUAAUUAUUAAAUAAUUAUAAAUUAUUUAAUAAAUAAUUAUUUUAAUAAAUGGUAAUACUAC	chr3	92904688	92904778	90	414
486	UACCUUUGCUGGUCAGUUAGAAGAAUAAAGAUGCUAUGUGAUCAACUUAGCACCUUUAUUCUUCUAACUGACCAGCAAAGGGUGACUUCC	chr3	93439909	93439999	90	415
487	GUGUGUUUAUGUAUCCAUAUGUAUAUGUGUGUAUAUGUAUACAUAUAUGUGUAUAAUGUAUAUACAUAUAUUCAUGUAUACAUAUAUAUG	chr3	98977159	98977249	90	416
488	UGUGUGUGUAUAUAUAUACACGUAUGUAUAUAUAUACACAUGUAUAUAUAUACGUGUGUGUGUGUAUAUAUGUGUGUAUAUAUAUAUCAC	chr3	99829207	99829297	90	417
489	UCCCCUCCCCUGCAGCCAGUCCAUUCCCCAUCCCAAACUGUUCCUGGAUUACAGGAUAGCACUACCCUUGGGCUGGCUGUGACUCCGGGU	chr3	101575864	101575954	90	418
490	AAUAUGUGUGUGUGCAUAAAUUUAAAUAUAUACAUAUAUAUACAUAUAUAAUGUGUGUGUGUGUAUAUAUAUAUGCACAUAUAAAUAUUA	chr3	103061809	103061899	90	419
491	UAUGUAUGUAUAUAUAUGUAUAUAUAUGUAUGUAUAUAUAUAUGUAUAUAUAUAUGUAUGUGUAUAAAUAUAUAUGUAUAUAUAUACAUU	chr3	103484665	103484755	90	420
492	GUCUUUUGUGUCUUUGGAUUACUUUAUUUAGCUUAAUGUCCUCUAGUCUGGAGGACAUUAAGCUAAAUAAAGUAAUCCAAAGAAGAUACU	chr3	108255061	108255151	90	421
493	UAAUAUUUAUAAUGAUUAAUUAUAAACAAUAUUUAUUAAAUCAAUCAAUAGAUAUUUGUAAAUAAUUAUUAAUUAUAAAUAUUUAGUAAA	chr3	111052108	111052198	90	422
494	CUUAUGUAUAUGUGUGUGUAUAUAUAUACUUAUGUAUAUAUAUGUGUGUGUAUAUAUACUUAUGUGUGUAUAUAUAUAUAUGUGUAUAUA	chr3	111509605	111509695	90	423
495	UUAUAGUAAUUUAACUCAUUUAAAAAAUAAUAAUACAAUCUGAUUUCACAGGUUGUAUUAUUAUUUUUUAAAUGAGUUGUUAUGAUCAUU	chr3	112642147	112642237	90	424
496	CAAUAAUAAUAUAUAUAAUAUAUAAACAUAUAUAAAUAUAAUAUAUUUAUAAAUAUAGUAUAAAUAUAUAUAUUUAUACAUAAUAUAUAA	chr3	115072930	115073020	90	425
497	UAUAAUAUAUUUAUAAAUAUAGUAUAAAUAUAUAUAUUUAUACAUAAUAUAUAAAUAUAACAUAUAUAAAUACUAUAUACUUAUAUAUAU	chr3	115072966	115073056	90	425
498	CGCCAGAUCCUUAACCUACGGAGCGAGGUCAGGGAUUAAACCUGCAGCCUCAAGUUUGAUCCUUGACCUCGCUCCGUAGGUUAAGGAUCU	chr3	115854031	115854121	90	426
499	AAUGUUUAUAUAAUAAAUUUAUAUAUUUUGAAUAUAUAUGAAUUUAAGUAGAUAAAUAUAUAUUUUAAAAAAUAUAUAUUCAAAAUAUAU	chr3	116248456	116248546	90	427
500	AGUUUUUUCCUCCAUCUGAAAAAAAUUGUCUCUCUCUUAUGAAACACAAUCUGUGUUUUCUCUUUUCCUUCUAGUUUUUUCCAGGAUGGA	chr3	117414433	117414523	90	428
501	AGAGGGGACAUUGCCAGAUCCUUAACCCACUGUGCCACAAGGGAACUCCCUACUUUUCUAUUUUAAUAGGGAUCUGAGCCCCCCAAAUCA	chr3	118044190	118044280	90	429
502	UAUAUAUUAUAUGAUUCUAUAAUAUAUAAUAUAUAUUAUACAGAAUAUAAUUCUAUUGUAUAGUAUAUAUUAUAUGUAUAGAAUGUAUGU	chr3	118985734	118985824	90	430
503	CCUGUGGGUGUAGGUCUUUAACAGUAAACAACCUGUGUUUUCAAACAGCCAAGACAUGGGUUGUCUAUUAUUAAAGACCUCCACCUACAG	chr3	119697769	119697859	90	431
504	UAUAACCUCCAAAUGCCCUGGAUCAUUAACUUGCUUCCAGCGAUAAAAAGAUACUACAAGCUCACAAGCCAGAGCAUUUGGUUGGAAAUC	chr3	120199294	120199384	90	432
505	AUAGAUAUUAUAUACUAUAUAUUAAUAAUAUAUAAUAUGUAAAAUGUAAUGUAUAUUAUAUAUUAUUAAUAUAUAUUAAUUUAAUAUAUA	chr3	120789514	120789604	90	433
506	UUUUUCUUUUUUAUUUUCCCACUGUACAGCAAGGGGGUCAAGUAUGUAAGGAUAACUUGACCCCCUUGCUGUACAGUGGGAAGAUAAAAU	chr3	123423913	123424003	90	434
507	UAAAAUCCACAAAAAAAUAAGUUAAUUUUAAAAAUUAAUUUUAAAUUAAAAUUUAAAAUUAAUUUUAAAAAUUAAUUUAAAAAAAUUGUG	chr4	166861	166951	90	435
508	UCCGCUGGUUGCUGACUGCCUGGGGCCCAUCUUUCUCCCGGAUAGAAUUCACCGCUCCUCAUUUGGGUCCCAGGCGGAUGCCUCUGCUCU	chr4	1599184	1599274	90	436
509	CUCCGCUGGUUGCUGACUGCCUGGGGCCCAUCUUUCUCCCGGAUAGAAUUCACCGCUCCUCAUUUGGGUCCCAGGCGGAUGCCUCUGCUC	chr4	1803610	1803700	90	437
510	UUCUCUGGAUUUCCCUCUGCAAAGGGAAGGAACCAGGACGCUGCCUUCCGUGUCCCUUUUAGCUCUUCCCUUUGUUCCCAUUUGCCCAGA	chr4	2077066	2077156	90	438
511	CAGCUACUGAAUGUAAGGGAGGGGGGUUUCUACUUCCAGGCCUGCCUCCUAAAUGGGGCACGGUUUUCCCUCCUCUUUCCCCCGCCUUUG	chr4	3996424	3996514	90	439
512	GUAUCUGGUGGCUGGGACGGUCCCGUUUCUCUCUGGCUCUCUCCUCCUUGGGGGCUGUCUCCCCUCUUGGCCCAGCCCAGCCUCAGAGAC	chr4	5903155	5903245	90	440
513	CCCGUCCCACGCUGGGGCCGAGGGCUUUCUGUUCACUCUGGUCCCCAUACUUCCUCCUUUGCCCUCCUCCCCGGCCUCGGGGCGGGACGA	chr4	7225804	7225894	90	441
514	AUAUAUAUAUUCAUAUAUAUAAUUAUUCAUAUUCAAUUCUAUAUGAAUAUAUAGAAUAUAUGUAAUUAUAUAUGAAUAUAUAUGUAGUUA	chr4	8105995	8106085	90	442
515	AUUCUAUUUCGGCUAUUCAUUUUCGUAUCUCAACUCAAGCCUAGCACUGCUAGGCCCUUUACUUGUCCAGAAAAUGAGGGAGUUAGACAA	chr4	10775089	10775179	90	443
516	GUGUGUGUGUGUAUAUAUAUGUAUGUAUAUGUAUAUAUUAUAUGUGUAUACUUAUACGUAUAUUUGUGUAUAUAUAUAUAAUUAUAACAU	chr4	10916272	10916362	90	444
517	UGUAUAUGUAUAUGUAUAUGAUAUAUAUUUUUAUAUUUAUAUAUAUUAUCAAAUAUAUAUUAUAUUUAUAUAUAUUUUAUAAAAAAUAUA	chr4	11353753	11353843	90	445
518	AUAUAUAUAUAUAUAGAAUAUAUGUUGAAUAUAUGUAUACACAUACAUAUACAUAUGUUUUAUAUAUAUAAUAUAUAUAUAUUUGAAGAA	chr4	13268917	13269007	90	446
519	AUAUAUAUAUAGAAUAUAUGUUGAAUAUAUGUAUACACAUACAUAUACAUAUGUUUUAUAUAUAUAAUAUAUAUAUAUUUGAAGAAAUGC	chr4	13310281	13310371	90	446
520	ACCAAAAUCACCACCGCCACAGAAGGCAUUCUGGGGAUUUCUGACAGUAAAUAGGGAAUCCCCAGAAUGCCUUCUGUGGCGGUGGUGAUU	chr4	14078062	14078152	90	447
521	UUGUUAACCACUGUGCCACGAUGGGAACUCCAAGAGAAAAUUCUUUAUUGAAGAAUUAUAGAUAGGAGUUCCCAUCGUGGCACAGUGGUU	chr4	17869276	17869366	90	448
522	GUUGAUUUACAAAGUUGUGUUAGUUUUAGGUGUAUACAGGUCACUUUAUUGUACACCUGAAACUAACACAACUUUGUAAAUCAACUAUAC	chr4	19195246	19195336	90	449
523	UGUUGAUUUACAAAGUUGUGUUAGUUUUAGGUGUAUACAGGUCACUUUAUUGUACACCUGAAACUAACACAACUUUGUAAAUCAACUAUA	chr4	19280350	19280440	90	450
524	CACCCCCAGCCAGCCCCGAAUCUACUUUCUGUAUCAAAAAGCAAGUUUCUAGAUACAGAAAGUAGAUUCGGGGUUGGCUUGGGAUGGGAA	chr4	22554397	22554487	90	451
525	UAUAUAUAUAUAUAUUUACAGUGUUCUGUCAGUUUCUCUACUGUAUACAGUAGAGAAACUGACAGAACAUUGUAAAUCAACUAUAAUAGA	chr4	23588137	23588227	90	452
526	AUAUAUAUAUAUUUACAGUGUUCUGUCAGUUUCUCUACUGUAUACAGUAGAGAAACUGACAGAACAUUGUAAAUCAACUAUAAUAGAAUA	chr4	23776615	23776705	90	453
527	UUAAACGUGUCCUAUUUCUGCACAGUGUAGCAUAUACACACUCAUUGUAGAUGUUGUAUAUGUUACACUGCACAGAAAUGGGACACGUUU	chr4	24697621	24697711	90	454
528	UCUAAUAGUAUUCUUACAUAAGUGAUCUUCAGAUUUAAGGCAGCUGCCUUAAAUCUGAAGAUCACUUAUGUAAGUACUCUUUCAAAAGUG	chr4	25973119	25973209	90	455
529	AUUUAUGUAUUCUAAAUCCAAGUUUUAUAUUUAUGUAUAUAAUACUAUAUAAACAUAAAACUUGGAUUUAGAAUUCCUGAAUGCAAUGCA	chr4	26089930	26090020	90	456
530	UUAUAAGAUAAACACCUUAGAUUCACUUUCAUAUUUGAAAUCUUAGAACUCCUUAGAUUCAAAUAUGAAAGCGAGUCUAAGGUGUUCAUG	chr4	26231113	26231203	90	457
531	AGUAUUUAUGUAUUCUAAAUCCAAGUUUUAUAUUUAUGUAUAUAAUACUAUAUAAACAUAAAACUUGGAUUUAGAAUUCCUGAAUGCAAU	chr4	26292610	26292700	90	458
532	UACAUUUUGUAUAUAUACAUAUAUGUGUGUAUGUACAUAUGUGUAUGUAUAUGUAUGUGUAUACAUAUGUAUGUGUAUAUGUAUAUAUGU	chr4	26472763	26472853	90	459
533	AUAUAUAUUUAUGUGUAUAUAUAUGUGUAUGUAUGUAUAUGUAUACAUAUAUAUAUUUAUAUGUGUAUAUAUGUAUAUUUGUGUAUAUGU	chr4	26551810	26551900	90	460
534	AUAUGUAUACAUAUAUAUAUUUAUAUGUGUAUAUAUGUAUAUUUGUGUAUAUGUAUACAUAUAUAUGUAUAUGUGUGUGUAUAUAUAUGU	chr4	26551846	26551936	90	460
535	UAUAUAUUGGAUUAAACUGUGCAAUAGCCUCAAAGAUAGAGGCUAUUGCAUCUUUGAGGCUACUGGACAGUUUAAUCCAAUAUGUACUCU	chr4	27889939	27890029	90	461
536	UUUAAAUAUGAUAUGCAAUUGAAGAUAUAUAUAUACACAUAUGUGAAGAUGUGUAUACAUAUAUCUUCAGCUGCAUUUUAUAUUUAUAAU	chr4	28634059	28634149	90	462
537	AAAUAAAUGGAUAGACAACAUAAUUUCAAGUAGUUACUGUUAUGAUGAAAAUAACUUCUUAAAAUUAUGUUGUCUAUCCAUUUAUUUAUU	chr4	28737649	28737739	90	463
538	UUGUAAUAUAUAUUUAUAUAUAUAUAUAAUAUGUUACAUAUUUAUGUGUAAAAUUAUAUAUUUUAUGUAAAUAUAUGUAAUAUAAAUAUA	chr4	30732166	30732256	90	464
539	UUAAUAUAUAUUAAUAAUUAUUAUAUAUGAUAUAUAGCAUGAUAUAUAUAAUGUGCUAUUAUAUUAAUAUAUUAUAUUAUUAAUAUAUAA	chr4	31578994	31579084	90	465
540	AACAAUUCAGUUUCUUGCGGUAACUGGAUCUCUAAGAAAGAAAUUAAAAUGAGCUUUUCUUAGAGAUUCAGUUACUGCAAGAAACUGAAU	chr4	32758813	32758903	90	466
541	UACCCCCCACCUCCCUUUCCUCCUGCCUCUCCCGGGCUCCUCUAAGUCCCCAGUUCCACACCAGAAAGGAGACUGGUGGGGGGGAGGCAA	chr4	34298209	34298299	90	467
542	CCAGUGGCCUCAAUGGGUCUGUCCUUCCAGAAGCCAGAAGCUCGGAUGGCUUCUGGCAUCUGCUUCUCCUCCUUCACUGAGGGUGCCAAA	chr4	39225367	39225457	90	468
543	CAAUAUAAAUUAUAUUAAUAUUUACAUGUAUAUAUUAAUAUAAAAUAAUAUAUAUCAAUAUAAAUUAUAUUAAUAUUUACAUGUAUAUAU	chr4	41328802	41328892	90	469
544	AUUGAAAUAACAUAUAUAUGUAUAUAUGUAUGUGUAUAUAUAUGAAAUAACAAAUAUAUAUAUACUUACAUGUACAUAUAUAUGUAUUAA	chr4	44255386	44255476	90	470
545	UGCUAUUCAGCAGGAUCUCCUUGUAAAUCUAUUCUAAGUUGUGGCUUAUCAGACACAACUUAGAAUAGAUUUACAAGAAGAUCUUUUUGC	chr4	45946099	45946189	90	471
546	GUAGACUGGCACCUGCAGCUCUAACUCGACCCCUAGCUUGGGAACUUCCAUAUACUGCAGGUGCUGCCCUAAAAAGAAUACUCCAUUUGU	chr4	46825264	46825354	90	472
547	AAUAUAUAUGUGGGUGUAUAUAUAUAAAUAUAUGUGUGUAUAUAUACAUAUAUGUGUGUGUAUACAUAUAUGUGUGUAUAUAUAUACUUG	chr4	47923948	47924038	90	473
548	UAUAUAUAUAUAAAUAAUAAUAUAUAUAAUUAUAUAUAUAAUAUAUAUAAUUAUAUCUUAUAUAUAUAAUACACAUAUAUUAUGAUUUUU	chr4	49189222	49189312	90	474
549	UCAUCUCAGUAUAUAUAUAUGUGUAUAUAUAUAUAUGUGUGUAUAUAUAUGUGUGUGUAUAUAUAUAUAUGUGUAUAUAUAUAUGUGUGU	chr4	49438090	49438180	90	475
550	UACCUGCUCGCAGAAUAUUGGGCAAAGUUCUCUGUGCUAUACAGCAGGUACCUAGCACAGAGAACUUUGCCCAAUAUUCUGCGAUAAUCU	chr4	51411952	51412042	90	476
551	CAUUUGCUUAUAUUUUUUUCUGGUAAAUAUUGAGGACUCAUUAAGCUUGAAUGUAAUGAGUCCUCAAUAUCUACCAGAAAAAAAUAAAAA	chr4	51616468	51616558	90	477
552	UUAUAUUUUUUUCUGGUAAAUAUUGAGGACUCAUUAAGCUUGAAUGUAAUGAGUCCUCAAUAUCUACCAGAAAAAAAUAAAAAAGAGAGU	chr4	51788287	51788377	90	478
553	UGUACAUAUACACACAAAUAUAUAUAUUUGUAUACAUAUAUAAAAUAUAUGUAUAUUUAUGUAUAUUUGUGUGUGUGUAUAUAUAUAUAA	chr4	53575192	53575282	90	479
554	UAUGUGUGUACAUAUACACACAAAUAUAUAUAUUUGUAUACAUAUAUAAAAUAUAUGUAUAUUUAUGUAUAUUUGUGUGUGUGUAUAUAU	chr4	53769709	53769799	90	480
555	UAUAUAUAUAGGAAUUAUAUAUAUAUAUAAUUAUAUAUAUAAUAAUACAAUAUAAUAUAAUAAUGUAUAUAAUAUUCCUAUAUAUAUAUU	chr4	54352171	54352261	90	481
556	AAUUUGCUACAAAUUAAUAAAUUCGGUACAAAUUAAUUCAUUUGUAAUAAAUUAAUUUGUAACAAAUCAAUUCAUUUGUAAUAAAUUAAU	chr4	55667665	55667755	90	482
557	AAGGUAUAAUAUUAAAACAAUAUGUAUAGUUAUAUAUACAUUUUAUAUAUAUUAUGUAUAAGUAUAUAUAUUGCUUAUAUAUUAUAUAUA	chr4	55738783	55738873	90	483
558	AUUAAUUAAUUAACGGAAUUAAUUAAUUCAUUAAUUAAUUAAUGAAUUAAUGAAUUAAUUAAUUAACGUUAAUUAAUUAAUUAACGGAAU	chr4	56184472	56184562	90	484
559	CAAAUUUAAAAAUAAAGAAAUAAUAUCUGUAGAGAUUCACAAAGAUUAGGGUAUCUCUACAGAAAUUAUUUCUUUAUUUUUAAAUAAUGC	chr4	57506248	57506338	90	485
560	AAUCAAAGAUUAUAAUUAAUAAUUCAUCAAAUACAGUAUUUCUGUAUGGUAGUGAAUAAUGUCUUUGAUGUAUUAUUAAUUAUAAUCUUU	chr4	57761767	57761857	90	486
561	AUAUAUAACAUAAUAUAUAAUAAUAUGUAAUAUAAUUAUAUAUAAUAUAUAAUAUAAUAAUAUAUCAUAUUAUAAUAUAUUAAUAUACAU	chr4	60509287	60509377	90	487
562	UUAUGUAUGUGUAUGUAUAUAUAUAUGUUUGUGUGUGUGCAUAUAUAUAUACACACACACACAUACAUAUAUAUAUAUUUAUAACAUUAG	chr4	62220133	62220223	90	488
563	GUGGCUGUGGCUGCAGCUGCAGCUCUGAUUCAACCCCCAGCCGGGGAACUUCCAUAUGCCACAGGUGCAGCCUUAACAAGCAAAAUAAAA	chr4	62618185	62618275	90	489
564	GUAGGCCAGCAGCUACAGCUCCGAUUCGACCCCUAGCCUGGGAACUUCCAUAUGCAGUGGCUGCAGGCCUAAAAAAAGCAAAAAAGAAAA	chr4	63038656	63038746	90	490
565	GUACAUAUAUAUAGGUAUAUAUAUAUAUAGGUAUAUAUAUAUAUAGGUAUAUAUAUAUAUAGGUAUAUAUAUAUAUAGGUAUAUAUAUAU	chr4	63344278	63344368	90	491
566	AUAUAAGAAUACAUAUAAGAAUGUGUAUAUAAAUAUACACACAUAUAAGAAUGUAUGUGUAUAUGUAUAUAUAUAUUUUAUUAUUAUUUU	chr4	64556020	64556110	90	492
567	UGGGCAUUUUCACAUUCCACUUCAAAUCAAGGAGAGCCACUCCUCCAGUGAAACUGCUGGUUUCCAUGGCUUUCCUUGCCAUGUCAUAAG	chr4	64581013	64581103	90	492
568	UCGAUAUUGAUACUAAUGUAUAUAUAUGUGUGUAUAUGUGUGUGUGUAUAUAUAUAUAUGCAUAUACAUACAUACAUACAUAUAUAUAUG	chr4	65330380	65330470	90	493
569	UCAGGUUGUCCUUGGCCAAUCAUCUUGCUCGGCCCAUGUUGGUCCUGACUCAGGGCCCUUCCUGGCUGCGCGCAUCUCUCAGCCAAGGUG	chr4	65872000	65872090	90	494
570	UAAAAUAUGUGUGUAUAUGUAUAUACACACAUAUAUUUUAUGUGUAUAUAUAAUGUAAAAUAUAUGUAUAUAUGUAUAUAUACACACAUU	chr4	66054763	66054853	90	495
571	GAUGUGGCUUGGUUCUGGCAUUGCCUGCAGCUCCAAUUCGAUCCCUAACGUGGGAACUCCCAUAUGCUGCAGGUGCAGCCCUAAAAAGAA	chr4	68030659	68030749	90	496
572	UUUAAAUCAGGGAGCACUUUGUGGAAUUUGUAGCCCAUUAUUAUUGCUGGAAUCCAGAGAUAAUAAUGGGCUACAAAUUCCACAAAGUGG	chr4	68556043	68556133	90	497
573	GUCAUAUAUAUGUAUACAUGUUUAUAUAUGUAAGUAUAUAUAUUCAUAUACACAUACAUAUGUAUACAUGUUUAUAUAUGUGUGUAUAUA	chr4	69358393	69358483	90	498
574	CGUUACCACUGCGCCACGACGGGAACUCCUAGCAAUCAAUCUUUAAGUAUCUCUUCCCAGAGUUCCCAUCAUGGCUCAGCAGUAACGAAC	chr4	70149340	70149430	90	499
575	CUUUAUGCUCAUAUAUAUUAUAUAUAUAAAACAUCUAUGAACAUAUGUAUAUGCUCAUAGAUGUUUUUUAUAUAUAAUAUAUAAGGGGAA	chr4	73127620	73127710	90	500
576	CAUAUAAUUCUAUGUUAAUAUAUAUAUUUAAUUAUAGAUAUACUUAUAUUUAAUAUAUAAAUAUAUAUUUAAUAUAUAAUAUAUAAAUAU	chr4	74059714	74059804	90	501
577	UAGGCUGCAGGUCACCCUGUUUUUCCAACAAAAUACUAAAUGACUGAGAACACACAUAUAGUAUUUUGUUGGAAAAACAGGGUGAGCUGC	chr4	74374570	74374660	90	502
578	CACCAGGAUAAGCAGGACACACGUUGGUUGUACGUCCUGACCAAGCAAACCAGGAUGUACAACCAACGUGUGUCCUGAUUAUCCUGAAGG	chr4	76481245	76481335	90	503
579	AUGAAACAUUUUGAUUUAAAAAUUUUAAAGUAUCUUUUUAUAUCUCACAAUCUUUUGUGAGGUAUAAAAAGAUACUUUAAAAUUUUGAAU	chr4	77193802	77193892	90	504
580	CCCUCCACCCUUGACUCUGCUUUGUCUUCCAAGCCCACGUGGUGAUAAGGGCUUGGAAGACAAAGCAGAGUCAGGGGUGGAGGGCCGUUC	chr4	77404609	77404699	90	505
581	CUUCUUUAUGACUGAGUAGUAUUCUGUCACAUAUAUGAUAUAUUCCACAUAUGAUAUAUAUGAUGGACUACUACUCAGUCAAAAAGAAUG	chr4	77710186	77710276	90	506
582	AAAAAAUCACAUGGGCUUUUAACAAUUUUUUUCCUUUUUAGGAAAUUGUUGAAAGCCCAUGUGAUUUUUUAUUUAUUUUGUGGGGAUGUU	chr4	77882851	77882941	90	507
583	AUAAAUUAUAUAAAUUAUAUAAUAUAUAAUAUAUAUUAAAUUAUAUAUAAAUUAUAAAUUAUAUAAUUUAUAUUAUAAGAAUUCAACCAU	chr4	78450193	78450283	90	508
584	UAUAUAUAUAUAUACACGUAUACGUAUAUAUAUAUACACGUAUACGUAUAUAUAUAUACGUGUAUAUAUAUGUGUAUAUAUAUAUAUACA	chr4	78894325	78894415	90	509
585	AUAUAUAUACACGUAUACGUAUAUAUAUAUACGUGUAUAUAUAUGUGUAUAUAUAUAUAUACACGUAUAUAUAUAUAUGUGUAUAUAUAU	chr4	78894352	78894442	90	509
586	UAUACGUGUAUAUAUAUGUGUAUAUAUAUAUAUACACGUAUAUAUAUAUAUGUGUAUAUAUAUAUACAUAUACGUAUAUAUAUAUGUGUA	chr4	78894379	78894469	90	509
587	CGUAUAUAUAUAUAUGUGUAUAUAUAUAUACAUAUACGUAUAUAUAUAUGUGUAUAUAUAUAUACAUAUACGUAUAUAUAUAUAUAUUCU	chr4	78894415	78894505	90	509
588	AUAUAUGUAUUAUAUAUAUUUUAUGCAUGUAUAUAAUAUAUGUAUUAUAUAUAUUUUAUGCAUGUAUAUAAUAUAUGUAUUAUAUAUAUU	chr4	79203943	79204033	90	510
589	UAUAUGUAUUAUAUAUAUUUUAUGCAUGUAUAUAAUAUAUGUAUUAUAUAUAUUUUAUGCAUGUAUAUAAUAUAUGUAUUAUAUAUAUUU	chr4	79203979	79204069	90	510
590	AUAUGUAUUAUAUAUAUUUUAUGCAUGUAUAUAAUAUAUGUAUUAUAUAUAUUUAUGCAUGUAUAUAAUAUAUGUAUUAUAUAUAUUUUA	chr4	79204015	79204105	90	510
591	UACAUUGUGUAUAUAUGCAUGCGAGUGCAUAUGCAUGUGUGUAUUUGUAUAUAUAUGCACGUAUGUGCAUAUGCAUGUGUGUGUAUGUGU	chr4	82193788	82193878	90	511
592	UGAAGUCUGGGAGCCUGAUUCCUCCACCUCCAUUUUUCUUUCUCAGGAUGGCGUUGGCUAUUCUGGGUCUUUUCUGCUCCCAAACAAGCU	chr4	83062639	83062729	90	512
593	AUAUUAUAUUAUAUUAUAUUAUAUUACAUUAUAAUAUAUUAUAUUAUAUUAUAUUAUAUUAUAUGAUGUGAUAUGAUAUGAUAUGAUAUG	chr4	84680065	84680155	90	513
594	AUAAUCUGCCAGUGGGGUAAGCAAAAUAAUCUUGUUUUUCCUUUCAACAUAAGAUUAUUUUGCUUACCCCAUUAGCAGAUUAUUUUGCUU	chr4	84709378	84709468	90	513
595	UGUAUAUAUAUAUAUGUGUCUAUAUAUAUGUGUGUAUAUAUAUAUGUGUGUGUGUAUAUAUAUAUGUGUAUAUAUAUAUGUGUGUAUAUA	chr4	85505473	85505563	90	514
596	UUCAUAAUUGUGUCUGUGUGUAUGUGUGUGUGUAUAUACACACAUAUAUAUGUGUGUAUGUAUAUAUAUAUACACAUACACACACACAUA	chr4	87449941	87450031	90	515
597	UAUAUUAUAUAAAAUAUAAAAUUAUAUAUAAUUUAUAUAUAAUUAUAACAUUAUAUAUUAUAUAUUGUAUUUUAUUUAAUAUACAAAUAC	chr4	89211457	89211547	90	516
598	AUAUAUAUAAUUAUAUAGUGUUUAUAUAUUUAUAUAUAACUAUGUAACUAUAUAGUUAUAGUUUUAUAUAUAAUUAUAUAUGUAAUUAUA	chr4	90703828	90703918	90	517
599	UAUAUAUAUGUUAUAUAUAACAUAAAAUAUGUUUUAUAAAUAUUUUAUAAUAUUUAUAUACAUAAAAUAUUAUAUAUAUGUCAUAUAUAU	chr4	92322055	92322145	90	518
600	UUGUGAUGGAACAUGAUAGAGGAUAAUAUGAGAAAGAGUGUGUAUAUAUUUCUCACAUUAUCCUCCAUCAUAUUCCAUCACAAAUGAUGG	chr4	92844496	92844586	90	519
601	UGUUUUUUCUGUAUAUAUAAAUAUACAGAAUAUAUAUUCUAUAUAUAAAUAUAAAGAAUAUAUAUUCUGUAUAUAUAAGUAUACAGAAUA	chr4	93379969	93380059	90	520
602	UACCAUUUUUUUAGAAUUCCAGAUAUUUAGAGUAAUUUAACAUCAGGUAUAUACUGAUGUUACUCUAAAUAUCUGGAAUUCUAAAAAAAU	chr4	95446189	95446279	90	521
603	ACAUAUACAUUCUCUGUGUGUGUGUGUAUAUAUAUGUAUAAUACAUAUGUAUGUGUAUGUAUAUAUGUAUAUACACACACAUAGACAAAU	chr4	95485519	95485609	90	521
604	AAUUUGCUGGUGGGGCAUGUUAUCAGCUGGGAAGGUAUUGCUACCUUUUCAGCCUCCCUCCCCCCAUCUCCUCUCCGGCUUCUCAUGUUU	chr4	99165286	99165376	90	522
605	UUUAACCUGCUGAGCCACCAGGGAACUCCCAAUGAUAAUUUUUGGAAAGAAGUUGCUUUCUGGAGUUCCCUGGUAGCUCAGCUGGUUAAG	chr4	101810053	101810143	90	523
606	CCGCUCUGCUCCCCUACCUUAUGCCUCCUCUGCCUCAAAAUGGUACUUCAUUUUGAGGCUUCCUUACUUUAUUAUUUGGAAGAAAGUGGA	chr4	103487167	103487257	90	524
607	GGAGAAUGGCAGAGAAGCAGCUCAAUGAUCUACUCUCUUGGGGAUUCGUACCUAGAUUAUUGAGUUGCUUCUCUGCCAUUCUCUCUUCUC	chr4	104640598	104640688	90	525
608	UAGGCCAGCAGCUAUAGCUCCGAUUUGACCCCUAGCCUGGGAACCUCCAUAUGCUAUGGCUGUGGCCCUAUAAAGCAAAAAACAAACAAA	chr4	106571494	106571584	90	526
609	UAUAUAUAUAUAUAUGUAUGUAUGUAUUUAUACAUAUAUAUAUAUAUGUAUGUAUGUAUUUAUACAUACAUAUAUAUAAUGUAUGUAUGU	chr4	106809643	106809733	90	527
610	UGUAUGUAUUUAUACAUAUAUAUAUAUAUGUAUGUAUGUAUUUAUACAUACAUAUAUAUAAUGUAUGUAUGUAUAAAAAUAUAUGUAUGU	chr4	106809661	106809751	90	527
611	UAUAUAUAUAUGUAUGUAUGUAUUUAUACAUACAUAUAUAUAAUGUAUGUAUGUAUAAAAAUAUAUGUAUGUAUAAAAUAUAUUUCCAAA	chr4	106809679	106809769	90	527
612	AUGUGUAUAUAUGUAUAUGUAUGUAUAUAUACAUAUGUGUAUGUAUAUAUAUGUAUAUAUAUGUAUGUAUAUAUACAUAUAUGUGUAUAU	chr4	107111593	107111683	90	528
613	GUAUAUAUGUAUGUAUAUAUGUAUAUAUAUGUAUAUAUGUAUAUAUGUAUAUGUGUAUGUAUAUAUGUAUAUAUAUAUAUGACUUCAAAU	chr4	107794441	107794531	90	529
614	UAAAUUCGUAUAUAUGUGUGUGUGUGUAUAUAUGUAAAAAAUACAUAUAUAUGUAUGUGAUACAUAUAUACAUAUACAUAUAUAUACACA	chr4	108348517	108348607	90	530
615	GGUGGCUGGGGCAUUGGCUAGCAGCUGCAGCUCUGAUUCGACCCCUAGCCUGGAAAUUUCCAUAUGCUGUGGCUGCAGCCCUAAACAGAA	chr4	108900091	108900181	90	531
616	CGCCCUCGCGGCUGUUUUACCCAGGUCUCUCUGCCUGAAGCAUACUCAGGUGUGCAAAUCUAAGAGAGGCCAAAAGUCACCCGCCGCCCC	chr4	110105623	110105713	90	532
617	UGUAUUCUUUAUAUUAUAUAUAAUAAUUUAUAUUAUAUUCUUACAUUACAUAUAAGAAUAUAUUAUAUUUUAUAGUAUAUGAUAUAUAUA	chr4	112069504	112069594	90	533
618	UCAGAGAAGUGACAUUUCUGAUGUAUUCUAUCUACCACACAGACCAACUCUGGUGUGUGUGUGGUAGAUAGAAUACAUCAGAAAUGUCAC	chr4	112424923	112425013	90	534
619	CUAAUUAGACUCCCUCGUCCACUCUUGCCCCUUCAGCCUCCUCUUCCAUGAGCGGCUGGAAUUAAUCCUGUGGAAACAAGAGUCAGAUCA	chr4	113882320	113882410	90	535
620	AUGGUGUGUUUAUACAAAUACAUAUGUAUGUGUGUGUGUAUAUAUAUAUGUAUGUAUAUACACAUAUACAUAUGUAUGUGUAUAUAUGUA	chr4	117844867	117844957	90	536
621	UUAAGUUUUUCUUUAAUAAAAAAAUAAGUACAAGAUCUAAGUGUCAUCAAUAAACAUUCAGAUCUUGUACUUAUUUUUUUAUUAAAGAAA	chr4	119434168	119434258	90	537
622	CAAAUUUUAUAUAUACAAAUAUAUAUAUAAGUAUAUAUAUAUACUUGUUUAUAUAUGUGUGUGUGUAUAUAUAUAUAUGUACUUGUUUAU	chr4	120279664	120279754	90	538
623	UUGGGUUUGCUUCCUGUCAAUGACUUUUCCAUAGCAUCUGGCCUUUAGUUACUAGCUGGAUGCUUCAGGAUGCCUCCCUGACUGUAAAAU	chr4	120826693	120826783	90	539
624	AUAUUUGUGUGUAUAUAUAUGUGUGUGUGUAUGUAUCUAUAGUAUACAUAGACACACACACAUAUACAUACAUACAUAUAUACACAUAUA	chr4	121512115	121512205	90	540
625	UCAAGAGCCUAUAUAUAUAUAUAAUAUGUAUAUUUUAUAUAUAUUAUAUAUUUAUAAUAUGUAUAUUUUAUAUAUAUUAUAUAUUUAUAU	chr4	122282695	122282785	90	541
626	UUUCCCUGUUUCUGUCCCUUCCUCCCUCCCUCCCACUCUCUGUCUCUUAAUAAUCCUCAAGGGAUCAGUGAGACAGCUAUGGAGGGGACA	chr4	124494787	124494877	90	542
627	GAAAGUGUUGAAAUAAAUGGCUUAUGACAUGUAUAGUGUUGAAAUAAACGUUUAUUUUAACACUUCAUAAGUCAUGAGCCAUUUAUUUUA	chr4	125318836	125318926	90	543
628	UCUGUCCCUUUAUCUUCUCCCCACUAACUAGCCAUCAGGUCAGCACGCUAGUUAGUGGGUGCAGCCCUAAGGAAAAAAUAAAAUAAAGCG	chr4	127710586	127710676	90	544
629	AGAUCCAUUUGACCCCUAGUCUGGGAACCUGCAUAUACCUGUGGCUGUGGCACAUGGCAUAUGCAAGUUCCCAGACUAGGGGUCAAAUCG	chr4	128339704	128339794	90	545
630	GAAAAUAUCUCUCUAUCUGUCUAUCCAUAUGUAUAUCUGUCUAUCCAUAUGGAUAUAUAUAUGGAUAGAUAGGUAUAGAUAUAUCUUCAA	chr4	128654119	128654209	90	546
631	UAUAUAUGAAUUGUAAAACAUAGUAUUCAUAUUUUGUAUUAAUAUGAAAUGAUAUAAUUAAUAUGAAUUCUAUAUUUUAUAAUUCAUAUA	chr4	130261339	130261429	90	547
632	ACCAAAAUAGCACUGCAAAGUCUGAACACUAAACUUAGUUUAGUUUUAGUUUUAGUGUUCAGACUUUGCAGUGCUUAGUUUUAGUUUUAG	chr4	130266172	130266262	90	547
633	AUAUAUGAAUUGUAAAACAUAGUAUUCAUAUUUUGUAUUAAUAUGAAAUGAUAUAAUUAAUAUGAAUUCUAUAUUUUAUAAUUCAUAUAU	chr4	130287115	130287205	90	547
634	ACCAAAAUAGCACUGCAAAGUCUGAACACUAAACUUAGUUUAGUUUUAGUUUUAGUGUUCAGACUUUGCAGUGCUUAGUUUUAGUUUUAG	chr4	130291948	130292038	90	547
635	GAGGCCAGCACCUGCAGCUCUGAUUCAACCCCUAGCCUGGGGACUUCCAUAUGCCACAGGUGUGGCUCUAAAAAUAUAUAUAUAUACAUA	chr5	1828621	1828711	90	548
636	AAAAUCAUUAUAUAUAUAUGUAUGUAUAUAUGUAUAUAUAUAUAUGUAUGUAUAUAUGUAUAUAUAUAUAUGUAUGUAUAUAUGUGUAUA	chr5	2024587	2024677	90	549
637	GCAACGCCAGAUCCUUAAUCCACUGAGCAAGGCCAGGGAUCAAACCUGGGUUCCCUGGCCUUCCUCAGUGGGUUAAGGAUCCGGCGUUGC	chr5	3099475	3099565	90	550
638	CACGGCAUGUGGAAGUUUCCAGGCCAGGGGUCCCAUGUCACUGUUGUGGCAUGGGUUUGAUCCCUGGCCUGGAAACUUCCAUAUGCUUCA	chr5	4267459	4267549	90	551
639	ACCAUGAGGUUGAGAGUUCGAUCCCUGGCCUUGCUCAGUGGGUUAGGGAUCCUUAACCCAUUGAGCAAGGCCAGGGAUCGAACCUGCAAC	chr5	4947193	4947283	90	552
640	CCCAUGUGGCCUCUUCUCUGCCUCAGCCCCCAGCCCCCCUCAGCCUAUCUUGCUGCCCUUUAGAGGAGGCCACGUGGGUCUUCCACAGCC	chr5	5152393	5152483	90	553
641	CCUAGCCUGGGAACUUCCGUAUGCCCCCCUCCUCUUUUUUUUCUUUUUUAGGGCCACACCCGUGGCAUGUGGAGGUUCCCAGGCUAGGGG	chr5	5555404	5555494	90	554
642	UUUUAUAUGUAAUACAUAUUAUAUAUUUUUAUAUAUAUGAAAAAGAAUAUAUAUUACAUAACAUAUAUAAUAUAUAUUACAUAUUACAUA	chr5	8744689	8744779	90	555
643	AUCAAUAGAUAUGUAUAUGUAUAUAUACAUAAUAUAUAUUAUAUUUAAUGUAUAUGUUUAUGUAUGUGUUUAAAUGCAUAUAAAUUGACA	chr5	9515440	9515530	90	556
644	GUGGCUGCAGCUGCAGCUCUAAUUCAACCCCUAGCCUGGGGAACUUCCAUUAUGCCACAGGUGCGGCCAUAAGAAGAAAAAAACAUUUUU	chr5	9643834	9643924	90	557
645	UCAUCAGCGUCCAGGUCCCCAUCCUUCUUAUCAUCAGGGCCAAGGGCAUCUGAGGGUUCAGAACCCUCCAGCCCUGGCUCGCCUGGGAGG	chr5	13885093	13885183	90	558
646	CAUUCUCCCUGCUUCUCUGCCACCCUCCUGAUCCACGUCAAGGGCCUCUCAGUCAAGGACCCGAUCUCUUCCUCAGGAGGGUGGGACUCA	chr5	14053186	14053276	90	559
647	AUUCAGACUGGGUUGUGCUUUUUUAAAAAGGGGAGACUGGGGGACUCAAAGUUCCUCUCCUCUCCCCUCCUCUCCUCCCCAUCAGCCUUG	chr5	14151088	14151178	90	560
648	UAAUGAACUCGACUAGUAUCCAUGAGGUUGCGAGUUCCUGGCCUUGGAUUGAACUCGCAACCUCAUGGAUACUAGUCGAGUUCAUUACCA	chr5	14172445	14172535	90	560
649	UGUGGUGCAGGCCAGCAGCUGCAGCUUUGAUUCGAUCCCUAGCCUGGGAACUUCCACAUGCUGCAGGUGCAGCCUUAAAAAGAAAAACAA	chr5	15503509	15503599	90	561
650	UGGUGCAGGCCAGCAGCUGCAGCUUUGAUUCGAUCCCUAGCCUGGGAACUUCCACAUGCUGCAGGUGCAGCCUUAAAAAGAAAAACAAAA	chr5	15558193	15558283	90	562
651	CCAGGGUCACAGCUUCCUCUCUGCUGAAGUGUUGAACCCCAGCUUGCUGGCACACAUCAUUUCAGCCUUUUUGUAGUUGUGGCAUCAUUU	chr5	16384150	16384240	90	563
652	GACAGCACCCACCACCCCAGUCCAUUUCUGCUUGGUUCUCAGGCCUGAUCCAUCUCUCCAAGAUUCUGGGGACUGGGGUAGAGGAGGUCU	chr5	17101279	17101369	90	564
653	UUAUUUAUAUACUGAUAUAUAAAUAAAUAUAUAUAUAUAUUUAUAUACUGAUAUAUAAAUAUAAAUAUAUAUAUAUUUAUAUAUCGAUUC	chr5	18295336	18295426	90	565
654	CCCACAGGCUGAUCCUUGGCCCUUGUCUCUCCUUUUAAAUGUCUGGAAGACAUCCAGGCUCCAGACCUUCUAGGGGGCCACAUAUUCAGC	chr5	18332200	18332290	90	565
655	AUACAUACACACACAUAUAUAUGUGUGUGUAUAUACAUACACACACAUAUAUAUGUGUGUGUAUAUACAUACACACACAUAUAUAUGUGU	chr5	18698797	18698887	90	566
656	AUAUGUGUGUGUAUAUACAUACACACACAUAUAUAUGUGUGUGUAUAUACAUACACACACAUAUAUAUGUGUGUGUAUGUAUAUGUGUGU	chr5	18698815	18698905	90	566
657	AUUAUGUGUAUGUAUAUACACACACAUAUAUAUGUGUGUGUAUGUAUAUACACACACAUAUAUAUGUGUGUGUAUGUAUUUGUGUGUGUG	chr5	18756280	18756370	90	567
658	AUAUAUGUGUGUGUAUGUAUAUACACACACAUAUAUAUGUGUGUGUAUGUAUUUGUGUGUGUGUGUAUAUACAUAUAUAUAUUCAACUUG	chr5	18756307	18756397	90	567
659	GGCUUUCCUUCAUUAUUCCUCUUUAUACUGCUUUGAUCUGACUGAUUUGAUCUGACUCCCCUUUUCCAUGAGGAAAAAGGAAGGCCAUUU	chr5	19199683	19199773	90	568
660	CAGGAGACUCAGGGGAUCCCUCCCCCAUGUCCUCUGCCUGCCUCUGAUUUGUAGAAAAGCUGUAAUCUUCCAGGUAUCCCCUGAGUCACA	chr5	19903465	19903555	90	569
661	CGUUAACCACUGCGCCACGGCGGGAACUCCUGAACAACCUUUAAAAAAAAUACUUAGGGGAGUUCCCGUCGUGGCGCAGUGGUUAACGAA	chr5	20106541	20106631	90	570
662	CCAGGGGCACCCCUGGACGGGACUUCCUCCCUCACUGCUGUAGCUCCUCUGCUCUCACGGCUCUUCUUCCCGGGCAGGGGCCCCCCAAUA	chr5	20489707	20489797	90	571
663	UUAUAUUGUUAUUUAAAAACUUUCCACAUUAAUUUGAAACCUGCAGCCAGGUUGGCUUCAGGUUUCAAAUUAAUGUGGAAAGUUUUAUUU	chr5	24313897	24313987	90	572
664	UGGGACUUUCCCCUCUGCACUCCAGCCCUCACUGUACCAUUAGGAGACGCAGGUUUCUUUGCUGGAGUGUAAAAAGUUAUGUCCAUACAC	chr5	29563129	29563219	90	573
665	UAUAUAUAGUUAUAAUAUAUGAUUAUGUAUGUAUAAUAUAUAUAAUAUAUAAUUAUAAUAUAUGAUUAUAUAUGUAUAAUAUAUAUAACA	chr5	30093625	30093715	90	574
666	UAUAUAAUUAUAAUAUAUGAUUAUAUAUGUAUAAUAUAUAUAACAUAUAUAUUAUACACAUAUAUAAUUAUAUAUGUAUAAUAUAUAAUA	chr5	30093670	30093760	90	574
667	UAUGUAUAAUAUAUAAUAUAUGAUUAUAUAUAUCAAAGAUAUAUGAUUAUAUAUUUAUAAUAUAUGUGAUUAUGUAUUUUAUUUUAUAUA	chr5	30093742	30093832	90	574
668	UAUUCUGGGAGAUGUGAAAGGCCCCUAAAAUGUGGCUUUCAUUUAGAAUUGAGAAAUGAGAGUUAACAUUUUAGGGGCCUUUCAUGUCUC	chr5	30189700	30189790	90	575
669	AAAAAAAAGUGUUUCCUGAUUUCAAGGAGCUCAUCUGGGUUUGGGAACAUGACCCAGAUGAGCUCCUUGAAAUCAGGAAGCACUUUUUUU	chr5	31172392	31172482	90	576
670	CUCUGCUGAGCUUGCCUUUAUUUUCUCUCUGCUAGAGGAUGUUCUCCUCCCAGAAGCUUCUGAGCAACCUCUAGCCUCUUGCUGCUCAGA	chr5	33541336	33541426	90	577
671	AUUAUAUCAAAUACAAUACAUAUGUAUAUCUAUGUAUAAAUGUAUAUAAUGGAUAUAUAGAUAUAUUAUAUGUAUGUAUUUGUAUAUAUA	chr5	36378901	36378991	90	578
672	UUCCAAGUCUUUCAUUUUGUGUAUAUAUGUGUGUGUGUGUGUUUGUGUAUACACAAACAUAUGCAUAUAUGCAUGUACACAAAACAAGCU	chr5	37010323	37010413	90	579
673	CGCUUUACAGGGAAUCUGAAAUAGGUACCAUCUGACAUACUCCACUGUUGGUGGGGGGCAAUCUUUUUUUCUUAUUUCCAAUUCCCAAAA	chr5	37351594	37351684	90	580
674	CAUGUAAAAUUUAUAAUAUAUUUAAUUAUAUUUAGUUAUAUUUAAAUAUUUAAAUAUAUUUGAUUAUAUUUAAAUAUAUUUGAUUUAUUA	chr5	38588293	38588383	90	581
675	GAUCCCAUUGUGCUCUAUCCUUAGCUGCAGCCAAUUGUUGCCAUGGGUUGACAUGGCAACAAUUGGCUGGAGCUAAGGAUAGAGCAGAUG	chr5	39248758	39248848	90	582
676	AAUAUGUAUUAUAUAAUACAUAAUAUAUAUUAUAUAAUACAUAGUAUAUAUUAUAAAAUAUUAUAUAAUACAUAAUACAUAAUAUAUAUU	chr5	40027663	40027753	90	583
677	CAUAAUAUAUAUUAUAUAAUACAUAGUAUAUAUUAUAAAAUAUUAUAUAAUACAUAAUACAUAAUAUAUAUUAUAUAUAAUAUAAUAUAU	chr5	40027681	40027771	90	583
678	UUUUUUUGUGAAUGCUUUCAAACUUUUCAGUAUCAAACUUCAUUUGCAAAAACUUUGAUACUGAAAAGUUUGAAAGCAUUCACAAACUGU	chr5	41445082	41445172	90	584
679	AUAUAUUAUAAGUUUUUCUCAUGUUAUUUAAUUUUUAUAAUAUGAAUUUUAAAAAUUAAAUAACAUGAGAAAAAGCUUGUUAAUAUAUUG	chr5	43020991	43021081	90	585
680	UAAUAAUAUAAUAUAUAUAACACACACAUAUAUAUUAUGUAUAAUGUAAUAUAUAAUAUACAUAUGUGUAUUAUAUAUAAUGUAUAUGUU	chr5	43131736	43131826	90	586
681	AAUAAUAUAAUAUAUAUAACACACACAUAUAUAUUAUGUAUAAUGUAAUAUAUAAUAUACAUAUGUGUAUUAUAUAUAAUGUAUAUGUUA	chr5	43263226	43263316	90	587
682	AUAUAGUAUUAUAUAAAUAUAUAAUAUAUAAUGUAUUAUAUAUAAUGUAAUAUAUAAUAUACAUAUGUGUAUUAUAUAUAAUAUCUAUAA	chr5	43263379	43263469	90	587
683	AACUUAAAUAAAAUAUGUAUAUAAAAUAUAUACAUAAUAUAUUUAAAUAUAUAUUUAUAUAUACAUUUUAUAUAUUUAUUAUAUAUAUUU	chr5	43720174	43720264	90	588
684	UGUGUAAAACCUCUCCAUUCAUUCUGAUAAUGCUUUACAGUAUGUUACUCAUUAAAACGGUAAAGUAUUAUCAGAAUGGAUGGACAGGUU	chr5	44968960	44969050	90	589
685	AUAUUAUAUAUGCAUAUCUGUGCAUAUAUAAUAUAUAAUAUAUAAUGUAUAUGUUAUAUAUAUGCAUAUAUGUGCAUAUAUAAUAUAUAU	chr5	45954946	45955036	90	590
686	AUAAUAUAUAAUAUAUAAUGUAUAUGUUAUAUAUAUGCAUAUAUGUGCAUAUAUAAUAUAUAUAAUAUAUAAUGUAUAUGUUAUAUAUAU	chr5	45954973	45955063	90	590
687	AUUUCACAAAUAUUUAUUAAAUACCUGAUACAUGCCAGGAAAUAACUAGAUAUAUAUUAGGUGUUUAAUAAAUAUUUGUGAAAUAUUUAU	chr5	46492570	46492660	90	591
688	UUUAGUUACAUAUAUAUGUAACUACAUAUAUAUGUACAUAUAUAUGUAACUACAUAUAUAUGUACAUAUAUAUGUAACUACAUAUAUAUG	chr5	46549036	46549126	90	592
689	CAUAUAUAUGUAACUACAUAUAUAUGUACAUAUAUAUGUAACUACAUAUAUAUGUACACAUAUAUAUAGUUACAUUAUAUAUAUUAUUUU	chr5	46549072	46549162	90	592
690	AUAUAGAUACAUAGAUAUGUAUAUAUAUGAUAUAGAUACAUAGAUAUGUAUAUAUAUGAUAUAGAUACAUAGAUAUGUAUAUAUAUGAUA	chr5	46648783	46648873	90	593
691	UGAUAUAGAUACAUAGAUAUGUAUAUAUAUGAUAUAGAUACAUAGAUAUGUAUAUAUAUGAUAUAGAUACAUAGAUAUGUAUAUAUAUGA	chr5	46648810	46648900	90	593
692	UAUGAUAUAGAUACAUAGAUAUGUAUAUAUAUGAUAUAGAUACAUAGAUAUGUAUAUAUAUGAUAUAGAUACAUAGAUAUGUAUAUAUAU	chr5	46648837	46648927	90	593
693	AUAGUGUGUAUUAUAAAAUGUGUGUAUUAUAUAAUGUGUAUAUUAUUAUAUAUACAUGUAUAUAUGUAGUAUAUGCAUAUUAUAUUAUAU	chr5	47322460	47322550	90	594
694	UGUAUACAUGUGUAUAUAUACAUAUAUGUAUACAUGUGUAUAUAUACAUAUAUGUAUACAUGUGUAUAUAUACAUAUAUGUAUACAUGUG	chr5	48021355	48021445	90	595
695	GUAUACAUGUGUAUAUAUACAUAUAUGUAUACAUGUGUAUAUAUACAUAUAUGUAUACAUGUGUGUAUAUAUACAUAUAUGUAUACAUGU	chr5	48021382	48021472	90	595
696	UAUACAUGUGUAUAUAUACAUAUAUGUAUACAUGUGUGUAUAUAUACAUAUAUGUAUACAUGUAUAUAUAUAUAUAAGCAUACUCUGUAU	chr5	48021409	48021499	90	595
697	UGAUAUAAAAUAUAUAUAUAUUCACACAUACUGUAUAUAUAAAAUAUAUAUGCUAUAUAUAAUAUAUAGUAUGUGUGUAUGUAUAUAUAU	chr5	48081853	48081943	90	596
698	AACUCUAAAUUCUUAUAUAUACAUAUGUGUGUGUAUAUAUGUAUAUAUGUGUAUAUAUAUACACACACAUAUGUAUGUGUGUAUAUGUAU	chr5	48756169	48756259	90	597
699	GUAUGUGUGUAUAUGUAUAUAUACACAUAUAUGUAUAUGUGUAUAAAUAUUUAUAUGUAAUAUAUACAUAUACACACAUACAUAUAUAUG	chr5	48756241	48756331	90	597
700	UCAUUCCUAUAUAUAUAGGAAUAUAUAAUAUUCAUUCCUAUAUAUAUAGGAAUAUAUAAUAUUCAUUCCUAUAUAUAUAGGAAUAUAUAA	chr5	49155553	49155643	90	598
701	GAAUAUAUAAUAUUCAUUCCUAUAUAUAUAGGAAUAUAUAAUAUUCAUUCCUAUAUAUAUAGGAAUAUAUAAUAUUCAUUCCUAUAUAUA	chr5	49155571	49155661	90	598
702	AUGUAUACAUAUGUAUAACUUACUGUUAUACACAUAUAUAAGUAUAUAUAUAUGCAUAAUAGUAAGUUAUACAUAUAUCUGUACAUAUAU	chr5	49552525	49552615	90	599
703	AUAAAAAUAAAUAAAUUAUAUAUAAUAAUUAUAUAUAAAUAUACAUAAUAUAUAUAAUGUGUUAUAUAUAAUAAUUAUAUAUAAAUGUAU	chr5	49695661	49695751	90	600
704	UAUGCUACCUCAAAAUAUGACUGCUGGAUUUCCCACUGUGGCACAGUGGGUUAAUGAUCUGGCUUGCCUCUCUGGAGGUGCCUGUUUAAU	chr5	50194441	50194531	90	601
705	AUAUGUAUUUAUGUAUAUAUAUGCAUGUAUAUAUAUGUGUGUGUAUAUAUCACACACAUAUGUAUAUGUGUAUAUAUACACACACAUACG	chr5	50457700	50457790	90	602
706	GUUGCACCUGUGGCAUUUAGACAUUCCCAGGCUAGGGGUCAAAUCAGACCCAUAGCUGCAACCUACAUCACAGCCACAGCAAUGCAGAAU	chr5	50893336	50893426	90	603
707	UCAUAUAUCAUAUUUAUGUAUAUAAUGGAAUUAUAUAUAUAUAAAUCAAUUGUAUAUAAUUUCAUUAUAAAUAUAAAUCAUAUAUAUAUA	chr5	51209524	51209614	90	604
708	GUAUUAAUAUAUAUGUAUAUAAAAUUAUAUAUAUAAUUUAUAUUUAUUAUAUAUUAUACAUAUAUAACUAUAUAUAUAUUUAUUAUUAUU	chr5	52462486	52462576	90	605
709	AAUCAGAAGAAGAUAGCCAUGAAUUUGAGAAUUUAGUCAUAUAAAAUGCAAGUGCCACUUGUAUUUAUGUGACUAAAUUCUCAAAUUCAU	chr5	53094007	53094097	90	606
710	AAGAAGUGGCAUUUGAAUAGGAACUUCAAUGAAGAUAUAGGCAAGACUUUUCCUGUCUUCAUUGAAGUUUUUAUUCAAAUGCCACUUCUU	chr5	53574220	53574310	90	607
711	UAUUUUGUAUGUGUAUUGUAUGUACAUAUAAAAUAAAUAUUAUAUAAUACAAUUAUAUAAUAAUAUAUGUACAUACAACACACAUAUAUA	chr5	55369540	55369630	90	608
712	AGCCACAAUAUAUAUACAUAAUAUAUAUAUACAUAUUAUAUAUAUAAUAUGUAUAUAUAUAUAUAAUAUGUAUAUAAUUUUGGCUAGGAA	chr5	55444933	55445023	90	609
713	AGAGAAGCCACAAUAUAUAUACAUAAUAUAUAUAUACAUAUUAUAUAUAUAAUAUGUAUAUAUAUAUAUAAUAUGUAUAUAAUUUUGGCU	chr5	55450558	55450648	90	609
714	AUAUAUGUGUGUAUAUAUGUACAUAUGUAUAUAUACCCACAUAUAUAAAAAUUUAUAUAUAUGUACAUAUAUAUACAUAUAUGUAUGUAU	chr5	57358963	57359053	90	610
715	UUUAUAUAUAUAUGUGUGUAUAUAUGUACAUAUGUAUAUAUACCCACAUAUAUAAAAAUUUAUAUAUAUGUACAUAUAUAUACAUAUAUG	chr5	57430513	57430603	90	611
716	UUAUAAUAUAAUAUUAUAUAUAAUAUAAUAUAAUAUAAUAAUAUAAUAUAAUAUUAUAAUAUAAUAUUAUAAUAUUCCAAUGUGUAUAUG	chr5	58879513	58879603	90	612
717	UUCACUGGCAGUUCCUGACUUUUACCAGCAGGUGGCAGUAGAACACUUCUGCCUCUGGGGCUCCAUCUGCCGCCUCCUGCUGCUGCAAUU	chr5	59741416	59741506	90	613
718	CUGGCCCACCCCCCAGGGAGGAUCCCCUCAAGAGGACCCCCCCUUCCUCCUCCCAGUUCCUCUUCAGGCUCCUGGGGGGUGCCUCUGCCG	chr5	60009103	60009193	90	614
719	CACAUAUGUAUAUAUGUAUGUAUGUAUGUAUAUGUAUAUGUGUGUAUACAUAUAUAUGUAUAUGUAUAUAUAUACAUUUUCUUUUUAGGG	chr5	60289309	60289399	90	615
720	GAAUAUAUAUAAUUAUAUAUUACAUAAUAUAUAAUUAUACAUUAUAUGUAAUUAUAUAUUAUAUAAUUCCACAUUAUAUAUAUAUUAUAG	chr5	61788322	61788412	90	616
721	AGGACACAGCAGCCAGGUGGGGGCAGGAACAAUACUUCCAGUGGGGGCCCUGCCUCCAGCAUCCCUCUUCUCCCUGCCUCCGCCCAGCCU	chr5	65242783	65242873	90	617
722	UCCUUGCAUCCUUGGAAUAAAUCCCACUUUAUCAUGACGUGUGAUCCUUUUAAUAUGCACAUGAUAAAGUGGGAUUUAUUCCAGGGAUGC	chr5	65507644	65507734	90	618
723	UGUGUUUCAUAUUUAAAAUUUAUAAAUAUUAUUUAUGAUAUUUAAAUAUUUAUAAUAUUUAAAAUUUAUAAAUAUUAUUUAUGAUAUUUA	chr5	66286702	66286792	90	619
724	AUUAUAAUCUAUAUAAUACAUUAAAUAUAAUUUAUUAUAAUAUAUUGAUAUAUUAUAAAUAAUUAAAUUAAUGUAAUAUAUUAAGUAUAA	chr5	66383092	66383182	90	620
725	AAGUGAGUCUGGCCUCUUUUUAACCUGUGCAUGAGAGUGCAUGCACAUGCAUGCGCUCUCUCGCUCAUGUGCUCUCCUCCCUGGGGUCUU	chr5	66648556	66648646	90	621
726	UGGUUUUAGUUUCCAAUGAGUUAAGAAAUAAGGACCAAGAGAUUGCUUGUUCUUGGUCCUUGUUUCCUAACUCAUUAGAAACUAAAAACA	chr5	69130765	69130855	90	622
727	UUAUAUAUAUACACACACAUAUAUAAGUAUAUGUAUAUACAUGUGCGUGUGUGUGUGUAUAUAUGUGUGUGUAUGUGUAUAUAUAUAUAU	chr5	70069384	70069474	90	623
728	AUAAAUAGAAUAUAUAUAAAAACAUAUAUAGAAUUCUAUAUAUAAAAUUAUAUUUUAUAUAUAGAAUUCUAUAUAAAAUAUAUAUUUAUA	chr5	70310512	70310602	90	624
729	AAAACAUAUAUAGAAUUCUAUAUAUAAAAUUAUAUUUUAUAUAUAGAAUUCUAUAUAAAAUAUAUAUUUAUAUAUAGAAUUCUAUAUAUA	chr5	70310530	70310620	90	624
730	AAUUAUAUUUUAUAUAUAGAAUUCUAUAUAAAAUAUAUAUUUAUAUAUAGAAUUCUAUAUAUAAAAUAUAUAUUUAUAUACCACAGAGUA	chr5	70310557	70310647	90	624
731	AUUUGCAAUAUUCAAAUAUUUGAAUAUUCAAAUAUUGAAAUAUUCUUUGAAUAUUUGAAUAUUGAAAUAUUGAAAUAUUGUGAAAUAUUC	chr5	70645213	70645303	90	625
732	AUUCCAUUGUAUAUAUAUAUAUGUGUAUGUAUAUAUAUAUGUAUAUAUAUAUAUGUGUAUGUAUAUAUAUGUGUGUGUGUAUAUAUAUAU	chr5	71012350	71012440	90	626
733	AUUCUUAACAAAAAUGAAAAGGAUUGGUUUCUCUUAUGUUCCUAAUGAGAAGUCAAUCCUUUUCGUUUUUGUUAGGAAUGCUUUUAUAUC	chr5	71130529	71130619	90	627
734	GAGGUUUUACAGGUGAAAAUAAGGCAGAAAUCACAUUUUGUUAUUAAGCUAUUUAGAAAUGCAAUUUCUGCCUUAUUUUCACCUGUAAAA	chr5	72726778	72726868	90	628
735	UGUAUAUAUAUACACACACACACACGUAUACAUGUGUGUAUAUAUGUGUAUAAUAUAUGUAUAUGUGUAUGUAUGUAUAUAUAUAUAUAU	chr5	73261234	73261324	90	629
736	UUCAUUCAUUUAUGCAUUUACUUGAGCGCCUAUGUGCCAGGCAUGGGGCGAGCACAUAGGCGCUCAAGUGAAUGCAUAAAUGAGCAAAAC	chr5	76256569	76256659	90	630
737	CAUUCAUUUAUGCAUUUACUUGAGCGCCUAUGUGCCAGGCAUGGGGCGAGCACAUAGGCGCUCAAGUGAAUGCAUAAAUGAGCAAAACUG	chr5	76286296	76286386	90	630
738	UUUCUUGUUUGUUUGUUUUUAGGGCCAUACCCAUGGCAAAUGAAAGUUCCCUGGCUGUGGGUGUGGCCCUAAAAACAAACAAACUGGGGU	chr5	77472217	77472307	90	631
739	GUUAACCACUGAGCUACAACAGGAACUCCCACAAAGCCUAUUUUGUAAUGAGGUGUUGAGGGAGUUCCCAUUGUGGUUCAGUGGUUAAGG	chr5	78202837	78202927	90	632
740	UGUAUGUAUGUAUAUGCAUAUACAUGCAUAGGAUAUAUGCAUACAAAUAUUAUAUAUGUAUGUAUGUGCAUAUACAUGCAUAGGAUAUAU	chr5	84414925	84415015	90	633
741	UAUAUAAUAUAUAUGUGUGUUUAUGCAUAUGUAUAAGGUAUGAAAUAUAUAAAUUGUAUAUGUACAUAAAUAUAUAUAAAUAUAUAAUAU	chr5	85015828	85015918	90	634
742	CCUAGUUGGAUUUGUUAACCACUGAACCACGAUGGGAACUCCUGAAUAUUUUCAGGAGUUCCCAUCGUGGUUUUUAAAAUAGCAAAUCUU	chr5	88027633	88027723	90	635
743	UCCUAGUUGGAUUUGUUAACCACUGAACCACGAUGGGAACUCCUGAAUAUUUUCAGGAGUUCCCAUCGUGGUUUUUAAAAUAGCAAAUCU	chr5	88232167	88232257	90	636
744	UAUGUAUGUGUAUAUAUGUGUGUGUGUGUGCAUAUAUAUAUAUAUACAUACAUGCACACACACACAUACACACACACAUAUAUAUAUACA	chr5	89720866	89720956	90	637
745	GUAUAUAUAUGUAUAUAUGUGUAUGUGUGUAUAUAUGUAUGUGUGUAUAUAUAUGUGUGUGUAUAUAUGUGUAUAUAUGUAUGUGCGUAU	chr5	92524573	92524663	90	638
746	AGAAGAUGCAAACUGAAAGUAAGAGUGAACAGGACACCAAACUGCAACAAAUGGUCCUGUUCACUCUUACUUUCAGUUUGCAUACACGAC	chr5	92586016	92586106	90	639
747	AAAAGAAUGCAUCUAUAUAUAUACACAUAUAUAUGCACAUAUAUUGUAUAUAUAUGAUGUGUGUGUGUGUGUAUAUAUAUAUGUAUGUAU	chr5	93329344	93329434	90	640
748	AAUUCCCUGGGGUGGAGCUAACAGCUCCUAUUUGGAGUCUUACUCUUUUUCUCACCCUUCUUGCGCCAUCAGCCAGGGAAGAAUAUAUUC	chr5	94561786	94561876	90	641
749	UUUCCACUGAGCCACUAUGGGAACUCCUGAGGUUUUUCUUCUUCAUUUAAGAAUAGAUUUUAGGAGUUUCUGUCGUGGCUCAGUGGUUAA	chr5	96156802	96156892	90	642
750	UGAAUAUCAUAUUAUUUAUAUUUAUAUUGAUUAAUGUGUUUAUAUCUAUAAAUAUAUUAAUAAAUAUUUGUAUUAAUAAAUAUAUUAACA	chr5	98040250	98040340	90	643
751	UGUGAUCAAAUCCUGUUAUUUAAGGCAUUAAUAAAGUUUAUAUAUACACUUCUUUAUUAAUGCCUUAAAUAACAGGAUUUGAUCACAGGU	chr6	3845098	3845188	90	644
752	UGAUCAAAUCCUGUUAUUUAAGGCAUUAAUAAAGAAGUGUAUAUAUAAACUUUAUUAAUGCCUUAAAUAACAGGAUUUGAUCACAGGUUU	chr6	4024630	4024720	90	645
753	GUAGCCAAAUAUGUAUAUAUAUAUGUGUAUAUAUAUGUAUGUAUAUAUGUAUGUAUAUAUGUAUGUAUAUAUGUGUGUAUAUAUGUGUAU	chr6	7313914	7314004	90	646
754	GUAAUUGAGGAGGACCCUAUGGGGACUUCCUGGGACAGACCCUUCCCCCUAAGUCCUCUGUUUUAACUCCUCUGUGAAGUACCUAGAUAA	chr6	8544862	8544952	90	647
755	CCGGGGGUGGGCUGGGUAUCUGCAGCCGGGGGCCAACCGGCUCUUUCCUUCCUUCCCUCCCGCCCCGGCUCCCUCCCGCCUGCUCCGGGA	chr6	8816563	8816653	90	648
756	GGGGGCAGCUGCAGCUUUGAUUCAACCCCUCGCCUGGGAACUUCAGUAUGUUACCAGGCGAGGGGUUGAAUCAGAGCUGCAGCUGUCGGC	chr6	9589357	9589447	90	649
757	ACCCAGAUCCCUACCCCAUCCUCUCAGCCCGCUGCUCUCUGCCUGCCUGAGGCUCCCAGCGGGCCUUGGAUGGGCCCUACCAUGGCCUUA	chr6	9728101	9728191	90	650
758	AAAGCCUCCAUAAAUCUGAGGCAGAGAUGUUCAUUCGACCCGGCCAGCAGCAAACAGCUGCCUCAGCACCACCAUUUGCAUCUCUGCCUG	chr6	13483117	13483207	90	651
759	ACUUGACAUGGGUCAGUCCUUACUUCCAUUCUUCCAAAGCUCAUUCUGGUUCUCGCUGAAUUGUGAGGACUGCUGACCCAUGUGCUAUCU	chr6	13535191	13535281	90	652
760	AAUUAUUUAUUUUCAUGAAUAUAUAUUUAUAUGUAUAUUUAUAUGUAUGUAUAUAUAUUUAUAUAUAUAUAAAUAUAAAUGUUUAUGUGU	chr6	13676203	13676293	90	653
761	UAAAAUUGGAUAUGUGCAUAUAUAUGCAUGCACAUAUAUGAACAUAUGCAAGUGCACAUAUGUGUGUAUGUAUAUGUAUUUAUUUAUCUA	chr6	15038011	15038101	90	654
762	AGGGGCACAGGCUGAGAGAGAAAAAUAAAAGUUUAUGUACCAAUAGGAAUAUAUAAACUUCUAUUUUUCUCUCUCAGUCUAUGCCCCUAA	chr6	15190642	15190732	90	655
763	UAUAUAUUUAUAUAAAUACACAUAUAUAUUUACAUAUGAUAUAUAAUUUAUAUUUAUAUAUGUGUGUGUAUUUUAUACAUAUAUAAAUAU	chr6	15815548	15815638	90	656
764	UCAUAUAAAUAAAUUGUAUAUGUAUAUAUAAUUUUUAUAUGUAUGUGUGUACAUAUAUAUUUGUGUGUAUGUAUAUAAUAUAUGUAUAUU	chr6	16627087	16627177	90	657
765	AAUAGAGUGUAGAUGGAAGCACAUUGGAAAUUUAUAAUUAUAACAUGUAAAAUUAUAUGUAAUCAGUGUGCUUCCAUCUAUACCUAAUUA	chr6	17211142	17211232	90	658
766	GUGUACCUGCAGCUGUAGCUCCAGUUCAGUCCCUAGCCUGGGAACUUCCACAUGCUACAGCUGCGGCUCUAAAAGCACAACAACAAAACA	chr6	18233128	18233218	90	659
767	CGGCAGGCCCCUUCUCAAGUCAGGGGUCAUAGAGGGUGAGGCCAAAGGGCCUUACCCCACUCAACCCCUUCCUCCACCCCAGCCCACCUG	chr6	19173025	19173115	90	660
768	UACAUAAUAUAUAUAAAUGUAAUAUAUAUAUUAUAUAUGUAAUAUAUAUUAUUACAUAUAUAAUAUAUAAAUGUAAUAUAUAUUAUUACA	chr6	21531169	21531259	90	661
769	UUUUUACCAGCCUGCUUGAGCUAUUAUACACAUGUGUAUAUGUAAGUACAUGCAUCUAUACACAUGUAUAUAAUAGCUCAAGCAGGCUGG	chr6	23218786	23218876	90	662
770	UCUUAGGUAUAUUAUAUAUAUCAUAUAUAAUAUAUAUUAUAUGUUAUAUGUUACAUGUUAUAUAUGUUAUAUAUAUUAUAUGUUAUAUAA	chr6	24898861	24898951	90	663
771	AUAUAUUACAUUAUAUAUUAUAUGUUAUAUGUUAUAUUAUAUGUUAUAUGUUAUAUAUAUUAUAUUACAUAUAUUAUAUGUGUUAUAUAU	chr6	24898987	24899077	90	663
772	UAUCUCAGUGAGUCACUUGCCUUUCUGGUCCUCAGGUUCCUCUAAACUGAGGAUAAUCUCAGUACUCUCCUCACUGGGCUUUUUUGUGAG	chr6	26719453	26719543	90	664
773	AAUGCAGUGUAAAUAUAAUGCAAUUAUAUUUAUAUAAUUGUAUUGUAUAAAUAUAAUUGCAUUAUAUUUAUAUAAUAAUUAUAUAAUAUA	chr6	27335881	27335971	90	665
774	GUGUAGGCCAGCGCCUACAGCUCCAAUUUGACCCCUAUCCUGGGAACCUCUAUUUGCUGUGGGUGUGGCCCUAAAAAGACAAAAAAGAAA	chr6	29215234	29215324	90	666
775	AUUCGUUUCUGCUGUGCCACGAUGGGAACUCCUAUUUUUUAUUUUUAAAAUAAAUCAUUCUUGGAGUUCCCGUCGUGGCACAGCAGAAAU	chr6	29344933	29345023	90	667
776	CCUUGUAGGUGCUUAUGUCUCCCAUUUCCAGUGUUCCUCAAGGGGAAACCCAGCACUGGUUCUUCACCUUCCAUCUGACAAAGAUCUGCU	chr6	30288979	30289069	90	668
777	UAAUCCCAUUGUGCCACAACGGGAACUCCAAAUAUAUAUUUUUUUUAAUUAAAAAAAAUCUUUAGGAGUUCCCGUUGUGGCGCAGUGGUU	chr6	31072636	31072726	90	669
778	CACAGGCUGACACCUGCAGCUCUGAUUUGACCCCUAGCCUGGGAACCUCCAUACGCUGCAGGUGCGGCCCUAGAAAAGGCAAAAAGACAA	chr6	32330395	32330485	90	670
779	GGCCUCCCCGGGCUUUCUGGGGCCCUGCCACUUUCCGCCUCCAGGAAGAGGCCGGUCUUCGGUUCGGCCCCUCACCCGCUUCCUGCCACA	chr6	32457646	32457736	90	671
780	ACACUUGCUUUCCUGUACCAGUGAUGGGGAAACUGCACCCCCCAGGUAGGGGCUGCAGUUUCCCCAUCACUGGUACAGGAAAGCAAGUGU	chr6	32761153	32761243	90	672
781	CUGGUCACCUCUUACUCCCAGUCUCAAAUUCUUGGACCCAGCCCUUAGCUGGGUCCCUCCCAAAGCAGCAGGGCCCUUGGGUGUGGUCAC	chr6	32911948	32912038	90	673
782	GUCCCCACAGCUGUCCCUUAGGGAGCUUUCUCUUGGCCAGGCCUGUACUUAGCUCUCUGCCCGCGCUGCCUUGUUCCAUGGGGACACUGA	chr6	33557878	33557968	90	674
783	GUGCCCUCCGGAGGGUCUAAUCCUGACCCACGCGUCCUCAGACACGGCCUAACCCCCCAGCCCUCCGGGAGGCACCUAGAAGGUCAAUUU	chr6	33817987	33818077	90	675
784	UAUACUAUGUAUAAAAUAUAUAAAAUAUAUUUAUAUUUUUAAAAUAAAUGUAAUAUGUAUUAUAUAUUUUAUGCAUAUAUAUUAUAUAUU	chr6	35204401	35204491	90	676
785	UCCCAUCUCCCUCCUCCCUGGGGUCCCCAAGUUGGGAUUUCUAGGGUCCGUGAAAGACCCUUUCCUCUUCCCUUCCCAGGGCCCCCAGGG	chr6	35762176	35762266	90	677
786	UACAUAUAUAUGCAUUAUAUUUAUAUUUAAAAUAUAUUUAUAUAUAUUUAAAAUAUAUUUUAAAAUAUAAAUUUAUGUGUAAAUAUAUAU	chr6	36386515	36386605	90	678
787	CCCAGCCCACCCCCAACCCCUUUUCUGCCCUGGGGGGCUGGGGAGCCCCAGCCCCCAUCUUCUGAAGACCCAGUCUGGGUGUCAGCUUGG	chr6	36988642	36988732	90	679
788	GUCCUGAUUUGUCUGGGACUCUUCCUAAUCUGGCACUGAAAUCCCACAUCUCUAGAAACCCCUCCAUCCCAGACAGAUUGGGACAACGGG	chr6	37266193	37266283	90	680
789	AUGUAUAAUAUAUACAUGUAUUAUAUGUAAUAUAAAUAUAUUAUAAUAUAUAUUUAUAUUAUAUUUAAUAUAAAUAUAUCACAUAUAACA	chr6	38157877	38157967	90	681
790	ACAUGUUAUAUGUGAUAUAUUUAUAUUAAAUAUAAUAUAAAUAUAUAUUAUAAUAUAUUUAUAUUACAUAUAAUACAUGUAUAUAUUAUA	chr6	38413675	38413765	90	682
791	AUAUAUUUAUUAUAUACAUGUAUAAUAUAUAUUUAUAUUUAUUAUACAGGUGUAUAUUUAUUAUAUGUAUAUAAUGUAUAAUAUAAAUAU	chr6	40490803	40490893	90	683
792	UAUAUAUUUAUAUAUAAUUAUUUUAUGAUUAUAUUUAUAUAUUAUAUAAUUAUUUUGUGAUUAUAUGUAAUUAUAUAAUAUAAAAUCCAA	chr6	41817610	41817700	90	684
793	UCUCCACGACCCCCCUUCCCUCCCUAAGGUUUGGCGGCAGCUUAUCUGUCUGUCAGGCCCAGUCCUUCUCCCGGGGGUUUUGUGGAUAGU	chr6	43466491	43466581	90	685
794	ACCCACUGCACCACAGCAGACACUCCAGAAGCCAUUUUUAGAUUGAGGUGGUAUUGGAGUGUCUGCUGUGGUGCAGUGGGUUAAGGAUCU	chr6	45145018	45145108	90	686
795	GUCGUCACCCCUCCGUUGUCACUCCCAUGGCUGGGGGCUGGGCUUGCCCAGCCAGUAGCUUUUUCCAAGGCCACCUUCCCGGUGAGGCUU	chr6	45734410	45734500	90	687
796	ACGGCUCCUCCCAGGUCUCUGCAUCCCCUCCCUUCCCUGAUUAGCCCUUUGGAACUCAGGGAAGUUGGCGGAGGCUGUUUUAUUCCCAAA	chr6	48548764	48548854	90	688
797	CGGAAGGAGCCAUUGCCAGGGGCUUCCCUAAACCCAGCCCUGCCCCUGGGCACCUCCCAUGGGUCCACCCCUGGCUCUGUCAGGCUCGGU	chr6	51686569	51686659	90	689
798	CCUCCUGCUCCUUUCCAUCCACUACUUGGAGAUGUUGAUGGAUAGUGGCCUAACAAUAUCUCCAAGUGUUUUCCCACAGUUUCCAAGGAA	chr6	53602327	53602417	90	690
799	AGGGCUGCUCCCCCAGCCUGUCUGGUCCUUCAAGGCCUUGGAAAUAUUGUCCUUUCCAGCCUCUUCUCCAGGCAGGACACCACCACAGCC	chr6	54113527	54113617	90	691
800	GACCGACUUCCACUCCCCUUCCCGCAGCCCUGCCCCUGUGGGCUGACACUUCAUGUGGGGUGGGGCUGUGGUUUCUCUUUCCCAGGUAAG	chr6	59218246	59218336	90	692
801	UGGCGUAGGGCCCCAGCCGCAGCUUCAAUUCCACCCCUAGCCUGGGAACUUCCAUAUGCCGCGGCUGCAGCCCUAAAAAUAAAAAUAAAA	chr6	63007741	63007831	90	693
802	UGCCAGCCUCUGGGGCCUCACCAGCCCCUGGUGCUUCCUAAACACCUAAACAGGAAGCACCAGGGGCUGGUGAGGCCCCAGAGGCUGGCA	chr6	63633808	63633898	90	694
803	AAGCCUGUAUUCCUCACUCCAGAUGCCCAGGCCAGGCCUCCUUAGAAGGUGGUCUGGAGACCAUCUCUCAUUCCUUCAGCAGGCUUCUUG	chr6	64604629	64604719	90	695
804	GGCUCAUGGGUGGGCAUUUGCUGCGGGUCUAUUGUCCCUGUCACAUGGCCUUCUGUUUCCUCUCCUGCCCAAAUGUGCGUCCACGGGCCC	chr6	65185210	65185300	90	696
805	AAUGAGUAUAGGAGUUUCCUGGUGGCUCAGCAGGUUAAGGAUCUAGCAUUAUAUCUUUAACCUGUUGAGCCACCAGGGAACUCCUAUACU	chr6	67083157	67083247	90	697
806	AUGUAGGCCGGCAGCUGCAGCUCCAAUUCUACCCCUUGCCUGGGAAAUUCCAUAUGCUGCGGGUGCAGCCCUCAAAAGAAAAAAAAGUAC	chr6	67582072	67582162	90	698
807	GUGGCAUAGGUCACAGCUGUGGCUUGUAUUCAAUCCCUGGCCCAGGGAACUUCCAUGUGCCACAGGUGCAGCCAUAAAAAUAAAAAAUAA	chr6	67639546	67639636	90	699
808	GUGUGUGUGUGUAUAUAUAUAUGUAUACAUAUAUAUGUAUAUAUAUAUGUAUAUAUAUAUGUAUACAUAUAUAUGUAUAUAUAUAUAUGU	chr6	67720411	67720501	90	700
809	AAUAUCAUAUAUAUGUGUGUGUAUAUACAUAUAUUAUAUAUUACAUAUUAUAUAUGUGUAUAAUAUACACACAUAUAUUAUUAUAUUAUU	chr6	71250472	71250562	90	701
810	UAUACAUAUAUGUGUGUAUAUGUAUGUGUACGUGUAUAUUAAUAAUCAUUAUUAAUAUUAUAUAUGUAUAUAUACAUAUGUACAUAUAUG	chr6	71250616	71250706	90	701
811	AUAUGGGGGGAUAUAUGUGUAUAUAUAUGCAUAUAUGUAUGUAUAUAUGUGUACAUAUAUAUGUGUGUGUGUAUAUAUAUGUGUGUGUGU	chr6	75295288	75295378	90	702
812	GUUCAAAGUUCCAAAUUGAUGAGAGGCCCCCUAAACCUCUAUUAAUUUAGAGGUUUAGGGGGCCUCUCAUCAGUAUGGGAUCUAUUUGAG	chr6	76616200	76616290	90	703
813	CAAUAAAGCUAUCUUUUUCUCCUUCACCCAAAACUCUGCCUCCGUGUCUCUAUUUGGCACCUGAGGGCAGAGUUUUAGCAAUGGUCUUGA	chr6	79455925	79456015	90	704
814	UGUAUGUGUGUGUGUAUAUAUAUGUGUGUGUGUAUAUGUAUAUAGUCAUAUACAUAUAUAUAGUCAUAUACAUAUAUAUACACACACAUA	chr6	80812648	80812738	90	705
815	UGUAUAUAUAUAUAUAGUCUGUAUAUAUAUGUGUAUAUAUACAUAUAUAUAGUCAUAUAUACAUAUAUAUAUAGUCUGUAUAUAUAUGUG	chr6	88407577	88407667	90	706
816	UGUGUAUAUAUAUAUGUAUGUGUGUGUGUGUAUAUGUAUAUAUGUGUGUAUAUAUGUAUAUAUAUACAUAUAUGUAUAAGUACACUUUGG	chr6	90363457	90363547	90	707
817	GUGUAUAUGUACAUGUAUAUGUAUAUAUACCUAUGUAUAUAAGUAUAUAUACACCUAUGUACAUAGGUAUGUGUUUGUGUGUAUGUAUAU	chr6	93077929	93078019	90	708
818	ACAAAAGUUUUAAAUAAAUAAAAUAUAUGUGUAUAUAUGUAUAUAUAUACAUUUAUAUGUGUGUGUAUACAUUUAUACAUAUAUAUAUAU	chr6	93822184	93822274	90	709
819	UAAUUUUGAUACUGAUGUGUAUUGAGUUACAGAGCUUUGGCUUCAGAGGGCUCUGUGAAUGUGCUCUGUAACUCAAUACACAUCAGUAUC	chr6	94366342	94366432	90	710
820	AACAAAAAGGCAAAUUAUAAAAGAUCCAAAUAGGACUUCUCACCAUAUAUGGUGAGAAGUCCUAUUUGGAUCUUUUAUAAUCUUAUCUUA	chr6	98157466	98157556	90	711
821	UAAAAAUUCUGUGUAAUAUAUAUAUUAUAUAUAUGUAUAAUAGAAUGUAAUAUAUAUAUUAUAUAUAUGUAUAAUAGAAUGUAUUAUAUA	chr6	99349372	99349462	90	712
822	AUGUGUGUGUAUAUAUAUGUAUACAUAUGUGUGUAUAUACAUAUAUAUACAUACACACACAUAUAUACAUAUAUAUACAUAUACAUAUGU	chr6	100010062	100010152	90	713
823	CACUGGGUUGAAUGAUAUGCAUAUAUACAUAUAUAUAUAUUAGUAUAAGCUGAUAUAUAUGUAUAUAUGUGUGUGUAUAUAUUUAAUUAG	chr6	100743697	100743787	90	714
824	UUGUGUUUAAUAUUUUAAAUAUAUAUAUUUAAUAUAUAUUAUAUAAUAUAUACAUUAUAUAAAAUAUAAAUAUUUUAAAUAUAUUCACAC	chr6	101220652	101220742	90	715
825	GUGUGUGUGUAUAUGUAUAUAUAUACAUAUACAUACAUAUAUAUGUGUAUAUAUAUACAUAUACAUACAUACAUAUAUAUAUAUUUUUUU	chr6	102982483	102982573	90	716
826	CCUUGCUGGUCCUAUCUCAGCUGCUCAAUUUAUCCUGGUUUCCCAGGUUUCCCUGGGAAAUUUCUACUUAUCUACCAGUGCCAGUGUUUC	chr6	106636771	106636861	90	717
827	AUACUAUGUAUAUAUAUAUAUACACAUAGUGUAUAUACAUAGUGUAUAUAUAUAUACAUAGUGUAUAUAUGUAUAUACAUAGUGUAUAUA	chr6	109249633	109249723	90	718
828	AGUGUAUAUACAUAGUGUAUAUAUAUAUACAUAGUGUAUAUAUGUAUAUACAUAGUGUAUAUAUAUAUAUACAUAGUGUAUAUACAUAGU	chr6	109249660	109249750	90	718
829	GUGUGUGUGUGUAUAUGUAUACACAUAUUUCGGUGUAAAGCAAAGUGAUAUAUUUAUAUAUGUGUGUGUAUAUACACAUACACAUAUGCA	chr6	109300852	109300942	90	719
830	AUAUAUAUAUAUAUAAUAUACAUAUAUAUAAUUGUAUAUAAAUCAUAUAUUUUAUAUAUAAUUAUAUAAUAUAUACAUGUAUAAUAUGUA	chr6	109626868	109626958	90	720
831	CCUUGAACACGGUCCCCUCCUCCAGGAAGCCUUCCUUGGUGCCGUUGUUGGCCCCAUUGCCUUCCCCUGGCUUCCUGGCCACACCGUGGA	chr6	112823695	112823785	90	721
832	UAGGCUGGCAGCUGCAGCUCUGAUUUGACCCCUAGCCUGGGAACUUCCAUAUGCUGCAGGUGCACCUUCAGCCCUAAAAAGCAAAAAAAA	chr6	114054346	114054436	90	722
833	UGUCAAAGUCCAUUUAAUUAUCAGAGCUAUACAUACAAAUACAUAUUGUUUUAUCCAAUAUAUAUUUGUAUGUAUAGCUCUGAUAAUUUC	chr6	115713991	115714081	90	723
834	GUGUCUUCCUGCAGGCCUCUGGCUUUGUUCACUGUUCUCAAAAAGCUAAACAGAGAACAGUGAACAAAGUCAGAGGCCUGCAGGAAGACA	chr6	116399737	116399827	90	724
835	UGGCUCUGGCAUAGGCCAGCACUGGAGCUCCCAUUUGACCCCUAGCCUGGGAAUUUCCAUGUGCCACAGUGCGGCCUUAAAAAGCAAAAA	chr6	118956763	118956853	90	725
836	GGGCAGAGCUCCCAGUUCCUUUUCCCCCUCCCCUUUGGGGAGGGUCCUGCUGACACUGGGCUUUCCUUUACUCUGCCGGUGAAGAGAGAU	chr6	119541592	119541682	90	726
837	GCUCACCUCUUCUGCCUUCCCUUGUUCUGGGCCCAGGGCUCAGAAUCACACCUGAGGCUCAAGGCCCAGAUGUCCCCCUGGCUGAUUCAG	chr6	121754584	121754674	90	727
838	CCUGAGCCCAGGGCUCCUUUUCCGCAGCGGGGCCCACCGCACACACAGAGCACACCCCGCCGUCUUCAUUCCGCCCUGGGAAAACAGGGC	chr7	1335349	1335439	90	728
839	UGAAUAUAUAUGAUAUUCAAUAUGAAUAUAUAUGAUAUUUUCCUAAUAUCAUAUAUAUUCUAAUAUUGAAUAUAUAUGUUCUUUUUCUAA	chr7	5149972	5150062	90	729
840	AAUAUAUGUAAAAUAUGUAUAAAUAUAUAUUUAUGUAAUAUAUAUAUUUAUAAAUAUAUAUUAAUACUAUAUAUUAUAUAUAAUGUAACA	chr7	6087655	6087745	90	730
841	UAUUAUAUAAGUAUAUAUAAUAUAUAAAAUAAUAUAUAACAUAUAUAAUUAUAUGUUAUAUAUAAGAUAUACAACAUAUAUACUUAAAAG	chr7	7141771	7141861	90	731
842	AUAUAUUUAAAUAUAUCUAUAUAUAUGUAUAUAUUUAAAUAAAUAUAUAUGUAUAUGUUUGAAUAAAUAUAUAUGUAUAUGUUUGAAUAA	chr7	7291549	7291639	90	732
843	AUGUAUAUGUUUGAAUAAAUAUAUAUGUAUAUAUUUAAAUAUAUGUGCAUAUGUUUAAAUAAAUAUGUAUAUAUUUAUAUGUUUAAAUAU	chr7	7291621	7291711	90	732
844	AAAUAUAUGUGCAUAUGUUUAAAUAAAUAUGUAUAUAUUUAUAUGUUUAAAUAUAUGUAUUUAUAUGUUUAAAUAAAUAUAUGUAUUUAU	chr7	7291657	7291747	90	732
845	UAUAUAGUGUAUAUAUAGUGUGUAUACAUAGUGUAUAUAUAUAGUAUAUAUAUAUAUAGUGUGUAUAUAUAUUGUGUAUAUAUAUAUAUA	chr7	10476901	10476991	90	733
846	UUAGGUCUUGCUAGAUGUCUGAGUUGCUAAUCUCUAAUAAUUAAUCAUUUAAUUGGCAGAUUAGCAAAUCAGACUUCUAGCAAGGCCUAA	chr7	11722168	11722258	90	734
847	UAAAUAUAUACAUAUAUAAAUAUAUAUAUACAUAUAAAUACAUGUAUAUAUAUAUAUUUAUAUAUGUAUAUAUAUAAAAAACCUGUUUCU	chr7	13148983	13149073	90	735
848	GGUUUUUUAUAUAUAUACAUAUAUAAAUAUAUAUAUAUACAUGUAUUUAUAUGUAUAUAUAUAUUUAUAUAUGUAUAUAUUUAUAUUUAU	chr7	13277053	13277143	90	736
849	AUAACCAGCUCUUUCCUCACAGCCUCCCAUCUCCUACCAGAGCCUCUCCCUUUGAGAGGCUCCCAUUUUCCAACUGAGAGCCUGAGGAUG	chr7	13341592	13341682	90	737
850	AAAAAAGACAAAAGACUAUAUAUAUACACAUAUAUAUAUAUGUGCGUGUGUAUAUAUGUAUAUAUAUGUGUGUGUGUAUAUAUAUGUGUA	chr7	15609844	15609934	90	738
851	ACAUAUAUAUAUAUGUGCGUGUGUAUAUAUGUAUAUAUAUGUGUGUGUGUAUAUAUAUGUGUAUAUAUAUGUGUGUAUAUAUAUAUGUAU	chr7	15609871	15609961	90	738
852	AAAAUAUAUAAUAUAUUAUAAAAUAUAUGUAGUAUAUAUUUUAUGUAAUUGCAUAUAUAACAUAUAAAAUACAUAUAUUUUUAUAUAUUU	chr7	16416991	16417081	90	739
853	AAUAAGAUUUAUUUAUACUUCCAUGUAAGUAUUAUAUAAAUGCAUUAUGCAUUUAUGCAAUACUUAUAUGGAAGUAUAAAAGAAUGCAAU	chr7	18251353	18251443	90	740
854	UUAGGCAAUAAAGUAAAGAAGUAACACACGCACACAUAUAUAUGACUCCCAUAUAUAUAUGUGUGUGUGUGUUACUUCUUUACUUUAUAA	chr7	18551161	18551251	90	741
855	AACAACUUAUACAACUCAACAGCAAAAGGUCAAUUUUGCAGAUUUUUCAAUUUGGUUCUUAGUUUUUUUGCUGUUGGGUUGUAUAAGUUG	chr7	19096183	19096273	90	742
856	UUACAAAUGUAUAUAUGUGUAUAUAUAUAUAUAUUUAUAUAUGUAUAAAUUAUAUAUGUGUAUACAUAUACAUAAUUGUGUUUAUAUAUA	chr7	19635508	19635598	90	743
857	UUAUCAUCAAGGGGGAUUUUGUUUCAAAUUUUGUUUCAAAAAAUUUUGUUUCAAAUUUGAAACAAAAUCCCCCUUGAUGAUAAAUUGUCA	chr7	20327356	20327446	90	744
858	AAAGUGUUGGCAGGACCAUUCUCUCUCUGAACGGCUCUAGGGAAAAAUCCAUCCCAUGCCUUUCUCUUAGCUUCCGGGGUUGCCAGCAAG	chr7	20407456	20407546	90	745
859	UAUAUAUAUGUAUAUAUAUGUAUAUAUAUAUAUGUAUAUAUAUAAUACAUAUAUAUGUAUAUAUAUAUUAUAUAGACUUAAAAAAUAAUU	chr7	24345253	24345343	90	746
860	ACCUAGGAAUAGGAUUGUUAGAUCUUAUGAUAUUUCUCAAAGAUUAAACAUAGAGGUACUAUGUGAUCUAACAAUCCUAUUCCUAGGUGU	chr7	25914727	25914817	90	747
861	GAGAUAACACUUUGUAUCCCCUGGUGCUUGGUAUCCCUUGGUUAACACAAAUGCUAACAAGCACCAGGGGAUACAAAGUGUUAUCUCAGU	chr7	29664208	29664298	90	748
862	UUAGAUUUCCAUUUUAUUAUAUAAGAUAUAUAUAUAGAUAUAUAUAUAGAUAUAUCUAUAUCUAUAUAUAUAUCUAUAUAUAGUCUUUCU	chr7	30868462	30868552	90	749
863	AUUAUAUAAAUAUAUAAAUUAUAUAAAUAUAAUUAAUUAUAUAAAGUGUAAUUGAUAUAAUUCAUUAUAUAUAAUUUAUAUAAAUAUACA	chr7	31422169	31422259	90	750
864	AUGGCCUAAACUGGGGCCCCAGCUGGGUGACCUGCAGCCUGGGCUGCUCGCCUUAAUAAACCCAUUUUCUUCCCCAGGGUCAAAGCAAUU	chr7	34830784	34830874	90	751
865	CCGGAUCCUUAACUCACUGAGCGAGGCCAGAGAUCAAACCUGUAUCCAUGAGGAUGCGGGUUCAAUCCCUGGCCUCGCUCAGUGAGUUAA	chr7	35976862	35976952	90	752
866	GCCAUCUGGUGUGGGUGCUGGAUUCUGCUCAUCCCUCCUCCAGCCCUGAAAUGGGCCCCAGCUCCUGCUCUGGGUGGUGAACUGCAGGGC	chr7	36714556	36714646	90	753
867	GUUUUGAAAUUAUAAAAAGGUUCAACAAUGUAUAUCAACUAUACUUCAAAGGUUUUAUUGAAGUAUAGUUGAUGUACAUUGUUGAACCAG	chr7	40128796	40128886	90	754
868	UAAUUAUUAUAAUUUAUAUAAUAUAUGUUAUAUAAAUAUUAUAAGUAUAUAAUGAUAUAAGAUAUAUAUUAUUCUACUUAUAAUAAUUAU	chr7	40258891	40258981	90	755
869	UUCCAGCUUUUAAUAAAGCCUUUUUCCUUUCACAUACUGAAAGAGUGCAUGAGUGAGAGGAAGGAAAAAGGCUUUAUUAAAAGCUGGAAC	chr7	41565295	41565385	90	756
870	UUCAAGGAAUUUAAAAGUUAAUUUUGUAUUUUCAGAGGUCACCCUUGGAACUCUUACUACAGUUCCAAGGGUGACCUCUGAAAAUACACU	chr7	41733100	41733190	90	757
871	AUGUAUGUCCAUAUAUAUGUGUGUAUAUAUAUAUGUAUAUAUAUGUAUAUGUAUAUAUAUGUGUGUGUGUAUAUAUGUGUGUAUAUAUAU	chr7	42997303	42997393	90	758
872	AUUUCUGCUGUGCCACGAUGGGAACUCCUCUUUUCUUUGUUUAAAAAAUAAAUUUUACUGGAGUUUCUGUUGUGGCUCAGCAGAAAUGAA	chr7	43570882	43570972	90	759
873	AUAUAUUUAUUAUAUAUUGUAUCAUAUAUGAGAUACAAUAUUAUAUAUACAAUUUAUUAUAUUGUAUUAUAUAUAUGAUACAAUAUUACA	chr7	46036657	46036747	90	760
874	UAUAUUUAUUAUAUAUUGUAUCAUAUAUGAGAUACAAUAUUAUAUAUACAAUUUAUUAUAUUGUAUUAUAUAUAUGAUACAAUAUUACAU	chr7	46085743	46085833	90	760
875	UAUAUUUAUUAUAUAUUGUAUCAUAUAUGAGAUACAAUAUUAUAUAUACAAUUUAUUAUAUUGUAUUAUAUAUAUGAUACAAUAUUACAU	chr7	46355068	46355158	90	761
876	GAUCUUCCCCAUCAGUGAUCAGGAGAUGAGAUUCAAGGUUCUCUCACUAUUCCAUUUUCUCAUCCCUGUACACUGUUUCGUAAUUUCUAC	chr7	46653589	46653679	90	762
877	UAUAUGUGUGUGUGUAUAUGUGUAUAUAUAUGUGUGUGUGUAUUUAUAUAUAUAUGUAUGUGUAUAUAUACGUGUAUAUAUAUGUGUGUG	chr7	48449737	48449827	90	763
878	AUAUAUAUAUGUAUGUGUAUAUAUACGUGUAUAUAUAUGUGUGUGUGUGUGUAUAUAUAUGUAUGUGUAUAUAUACGUGUAUAUGUGUGU	chr7	48449782	48449872	90	763
879	UGUAGGCCAGCCGCUGUAGCUCCAAUUGAAUCCCUCGCCUGGGAACUUGCAUAUGCUGCUGGUGCGGCCCUAAAAAUAAAAUGAAAAAUA	chr7	50821984	50822074	90	764
880	GAGAUAUUAAUCUAUUUAAAAUUACCUGGGAAUUAAUGUCAAAUGAAUGAUAAAGAUUCCUAGGUUAUAUUGUAUGGGUAAAUGUUAUUA	chr7	51008716	51008806	90	765
881	CCCCUAGUGUGUCAAUCAUCCCCCUCCUCAUCCUUCAGAGCUGCCUUCUCUGAUGGAUGGGGACAAGUUUUCCUUUAUCAUUGGAGAUAA	chr7	52157017	52157107	90	766
882	UAUAUAUAUUAAAAUGUAUUAUAUAUAUCAAGAUAUAUACUAUACAUAUCUUGAUAUAUAUAAUAUAAUAAUAAUUAUUAUUAAUAAUCU	chr7	52182253	52182343	90	766
883	UGUAUACACACAUGUAUGUAUGUAUGCAUACAUGUAUGUAUACAUGUAUGUGUGUGUAUAUAUACAUAUAUGUGUGUAUGUAUGUAUAUA	chr7	56079613	56079703	90	767
884	AUACAUGUAUGUAUACAUGUAUGUGUGUGUAUAUAUACAUAUAUGUGUGUAUGUAUGUAUAUAUACACAUAUAUGUGUAUGUAUGUAUAU	chr7	56079640	56079730	90	767
885	UGUAUAUAUACAUAUAUGUGUGUAUGUAUGUAUAUAUACACAUAUAUGUGUAUGUAUGUAUAUAUACACAUAUAUAUGUGUAUGUGUAUA	chr7	56079667	56079757	90	767
886	AUGUAUAUAUACACAUAUAUGUGUAUGUAUGUAUAUAUACACAUAUAUAUGUGUAUGUGUAUAUACACAUAUAUAUGUGUAUGUGUAUAU	chr7	56079694	56079784	90	767
887	AUGUGUAUGUAUGUAUAUAUACACAUAUAUAUGUGUAUGUGUAUAUACACAUAUAUAUGUGUAUGUGUAUAUGUGUAUAUACACAUAUAU	chr7	56079712	56079802	90	767
888	AUACACAUAUAUAUGUGUAUGUGUAUAUACACAUAUAUAUGUGUAUGUGUAUAUGUGUAUAUACACAUAUAUAUGUGUAUGUGUAUAUAC	chr7	56079730	56079820	90	767
889	AUAUGUGUAUGUGUAUAUGUGUAUAUACACAUAUAUAUGUGUAUGUGUAUAUACACAUAUAUAUGUGUAUGUGUAUAUACACAUAUAUAU	chr7	56079766	56079856	90	767
890	CACAUAUAUAUGUGUAUGUGUAUAUACACAUAUAUAUGUGUAUGUGUAUAUACACAUAUAUAUGUGUGUAUGGGUAUAUACACAUAUAUA	chr7	56079793	56079883	90	767
891	UGUAUAUACACAUAUAUAUGUGUAUGUGUAUAUACACAUAUAUAUGUGUGUAUGGGUAUAUACACAUAUAUAUGUAUGUAUGUAUAUACA	chr7	56079811	56079901	90	767
892	GUAUAUACACAUAUAUAUGUGUGUAUGGGUAUAUACACAUAUAUAUGUAUGUAUGUAUAUACACAUAUAUAUGUAUGUAUGGGUAUAUAC	chr7	56079838	56079928	90	767
893	GGUAUAUACACAUAUAUAUGUAUGUAUGUAUAUACACAUAUAUAUGUAUGUAUGGGUAUAUACACAUAUAUAUGUAUGUAUGUGUAUAUA	chr7	56079865	56079955	90	767
894	UGUAUGUAUGUAUAUACACAUAUAUAUGUAUGUAUGGGUAUAUACACAUAUAUAUGUAUGUAUGUGUAUAUACACAAUAUAUGUAUGUAU	chr7	56079883	56079973	90	767
895	UAUGUAUACAUACACAUAUGUAUGUAUGUAUGUAUGUAUGUAUACAUACAUAUGUAUGUAUGUAUGUAUGUAUGUAUGUAUACAUAUAUA	chr7	56079982	56080072	90	767
896	CACACACACAUAUAUACACACACACAUAUAUGUGUGCGUAUGUAUAUGUAUAUGUUUGUAUGUGUGUGUGUUUGUGUGUGUGUGUCUAUA	chr7	57480400	57480490	90	768
897	UGUGGUCUAGGCCGGCAGCUGCAGCUCCAAUUUACCCCCUAGCCUGGGAACUUCCAUAUGCUGCAGACAUGGCCCUAAAAAUACAAAUAA	chr7	57935440	57935530	90	769
898	AAUAUAGAUAAUAUAUAAGUAUAUAUUUAAUAUAUAAUAUAUUGAUUAUAUUAAUAUAUUUAAUAUAUACUAUAUUUAAUAUAUAACUUA	chr7	58254256	58254346	90	770
899	AUAGUAUAUAUACUAUAUAUAUAUUAUAUAUAGUAUAUAUAUAUUAUAUAUACUAUAUAUAGUAUAUAUAGUAUAUAUAUAUAGUAUAUA	chr7	60181210	60181300	90	771
900	AUAUAGUAUAUAUAUAUUAUAUAUACUAUAUAUAGUAUAUAUAGUAUAUAUAUAUAGUAUAUAUAGUAUAUAUAUAUUAUAUAUAGUAUA	chr7	60181237	60181327	90	771
901	AAAAAAUAUAUAUAUAUACAUAUAUAUGUGUGUGUGUAUAUAUAUACACGUAUAUAUAUAUACAUAUAUAUGUGUGUGUGUAUAUAUAUA	chr7	60190480	60190570	90	771
902	GUGUGUGUGUAUAUAUAUACACGUAUAUAUAUAUACAUAUAUAUGUGUGUGUGUAUAUAUAUAUACGUGUAUAUAUAUGCACACAAAGAA	chr7	60190507	60190597	90	771
903	AUAUAUACAUGUAUAUAUGUAUGUAUGUAUGUAUGUGUAUGUAUGUAUAUAUGUGUAUAUAUAUGUAUGUAUGUAUAUAUAUGUGUGUGU	chr7	61980517	61980607	90	772
904	CUCCAGGCUUGUCUGGCCUCCUCUCCCCUUCUACUCCCCAUUUGCCUUUUGCAUCCAUAUUUAAGCUUUGGUAAGGGAGGAGGCCAGAAC	chr7	65505079	65505169	90	773
905	ACUAUAUUUAUAUAUAGUAUAUAGUUCAUAUAUAUACUAUAUAUUAAUAUAGUAUAUAUAUUAUAUACUAUUAUAUAAUAUAGUAUAUGU	chr7	67725289	67725379	90	774
906	AAGAGCCAACAAGAAAGAUAAAUAUGUUUAAACGUGUCCCAUCUACUGGAGUGGGACACGUUUAAACAUAUUUAUCUUUUUUACUGGCUU	chr7	67758355	67758445	90	774
907	CCAGUAAAAAAGAUAAAUAUGUUUAAACGUGUCCCACUCCAGUAGAUGGGACACGUUUAAACAUAUUUAUCUUUCUUGUUGGCUCUUCUG	chr7	67945771	67945861	90	775
908	CCUCUGAGUUUCCUUCAUUUAUUCAACAAAUAUUACUGAGUGCUCAUUGUAGGCACUCAAUAAUAUUUGUUGAAUAAAUGAACUCAGAGG	chr7	69980680	69980770	90	776
909	UGUUAUCAUUAUAAAUAUAUAUGUGCAUAUAUAUACAUAUAUACAUACAUAUACAUAUAUAUAUAUGUAUAUAUGUGUAUAUGUAUAUAU	chr7	70312861	70312951	90	777
910	AACUUCAUCCAACCCAAACCAAGCACUGUGCUUUAGUAGGUAACACAGUGCUUGGUUUGGGUUGGAUGAAGUGCACUACAUAUAUAUAGU	chr7	73082017	73082107	90	778
911	CUAAAGAAGUAACGUUACAUAAGAAAAACAAGUGUAAAAAGCAAGUUGUUUUUACACUUGUUUUUCUUAUGUAACGUUACCUCUUUGACA	chr7	74510308	74510398	90	779
912	UAUACAUAAUAUAUAUAUAGUAUAUAUAUACAAAAUAUAUAUAUAUAAUUAUAUAUAUAUAAUUUUUGUAUAUACAUAUAUAUAUUUGUC	chr7	76936015	76936105	90	780
913	UUGUGUGUGAAUAUAUAUGUAUACAUACACACACACAUACAUAUAUAUGUAUAUAUGUGUGUGUGUGUAUGUAUACAUAUAUAUAUAUAU	chr7	77126095	77126185	90	781
914	UUUUUGUGUGUGAAUAUAUAUGUAUACAUACACACACACAUACAUAUAUAUGUAUAUAUGUGUGUGUGUGUAUGUAUACAUAUAUAUAUA	chr7	77268709	77268799	90	782
915	AUAAUAUAUCAGUAUGCUAAUUAUGAACUAUAAUAUAAAUAUUUAAAUAUAUAAAUAUAUAAAUAUAUAAAUAUUAUAGUUUAUAAUAUA	chr7	77917780	77917870	90	783
916	AAUUAUGAACUAUAAUAUAAAUAUUUAAAUAUAUAAAUAUAUAAAUAUAUAAAUAUUAUAGUUUAUAAUAUAUAUAAAUGUUAUAAAUUA	chr7	77917798	77917888	90	783
917	AUAUAUAAAUAUAUAAAUAUUAUAGUUUAUAAUAUAUAUAAAUGUUAUAAAUUAUAAACUAUAUACAUUAUAUAUUAUAGUUUAUAAUAU	chr7	77917834	77917924	90	783
918	AUUAUAGUUUAUAAUAUAUAUAAAUGUUAUAAAUUAUAAACUAUAUACAUUAUAUAUUAUAGUUUAUAAUAUAUGUUAAUAUUAUAAAUU	chr7	77917852	77917942	90	783
919	ACCACGGAAAAAUAGACUAUUGAAUUGCCAAGAUAAAAAUCAGUCCAGAGACAAUUGAUUUUUAUCUUGGCAAUUCAAUUGUCUAUUUUU	chr7	80476336	80476426	90	784
920	CACAACCUCUCUGUGCCUAAUUUUCUUCCCCUAUCAAUGCAUUAUGUUUCUUUUUAGGGCCACACCUGCAGCAUAGGGAGGUUCCCAGGU	chr7	81215299	81215389	90	785
921	ACAUGUACAUAUGUGUGUAUAUGUAUGUGUGUAUAUAUAUACACAUAUUAUGUGUGUGUGUGUAUAUAUAUAUACAUAUAUAUAUAUGUA	chr7	81346762	81346852	90	786
922	UAUUAUGUGUGUGUGUGUAUAUAUAUAUACAUAUAUAUAUAUGUAUAUAUAUGUAUAUGUAUAUAUAUGUAUUCCACACACAAUGGAAUA	chr7	81346807	81346897	90	786
923	GUUUUGCAUCUCUUUUGUUAAAUUCAUCCUUAAGAUGAAUACAACACUAAGAAGAAUAAAAAUCUUAAGGAUGAAUUUAACAAAAGAGAU	chr7	81924625	81924715	90	787
924	UUUUGCAUCUCUUUUGUUAAAUUCAUCCUUAAGAUUUUUAUUCUUCUUAGUGUUGUAUUCAUCUUAAGGAUGAAUUUAACAAAAGAGAUG	chr7	81962560	81962650	90	787
925	AUAUAUAUUCUAUAAUAUAUAUGAGAAUAUAUAUUUUAUAUAUUAUAUAUUAAUAUAUAUUCUAUAAUAUAUGUAAGAAUAUAUAUAUAU	chr7	83507383	83507473	90	788
926	AUAUAUAUAUUCUUACAUAUAUUAUAGAAUAUAUAUUAAUAUAUAAUAUAUAAAAUAUAUAUUCUCAUAUAUAUUAUAGAAUAUAUAUUC	chr7	83687347	83687437	90	789
927	UUAUGGUUUUAUAUAUAUGUAUAAAUAAAUAUAUUUAUGUAUAAAUAAGUAUAUAUAUUAUGUACAUGUAUAUACAUUUAUAUUUUAUUU	chr7	90172729	90172819	90	790
928	UUUUUAAAUUAUAUAUGUAUGAUUUUUAAAUUAAAUUUUACAUAUAUAAUUUUAAAAUUAUAUAUAUGUAUUUAAAAUUCUGUAUAAAAC	chr7	90508762	90508852	90	791
929	AUAUAUAUAUGAAAAUAUAUAUAUGAAAAAUAUAUUCAUAUAUAUUCAUAUAUAUUCAUAUAUUUUUCAUAUAUAUAUGAAAAUAGAAUA	chr7	90983296	90983386	90	792
930	UGAGAUUAAUUUUGUUUUUUUAUCUGUUAACACAAGAUCCAGAUCUUGUGUUAACAGAUAAAAAAACAAAAUUAAAGACUCAUGGAUCAA	chr7	91920124	91920214	90	793
931	CCUAGAACACCUAGGAAAAGUAGUAUGAAUAGAUUUAUAUAUAAUAGGUUAUAUAUAAAUCUAUUCAUACUACUUUUCCUAGGUGUUCUA	chr7	93916306	93916396	90	794
932	UAGAUAAACAGUCAAUCAUUUUUGAGUAUAAGUAUGUCCCAUGCAGUAUUUGGGACAUACUUAUACUAAAAAAUGGUCAUUGUUUAUCUA	chr7	98449246	98449336	90	795
933	UCAUUCAUAUGUGUAUAUAUAUAUAUUAUACAUAUAUAUAACAUAUAUGUAUAUGUUAUAUAUAUGUAUAAUAUAUGUUUAUUCUUUAUA	chr7	100036792	100036882	90	796
934	AUAUAUAUACAUGUGUGUGUGUAUAUAUAUAUGUGUGUGUAUAUAUAUAUGUAUAUACACACACAUAUAUAUACAUAUAUAUAUACACAC	chr7	102529909	102529999	90	797
935	UGCUGAGUAGUAUAAGCUGUGUGUGUGUAUAUAUAUAUGUAUAUAUAUGUGUGUGUAUAUACAUAUAUAUAUACACACACAUAUAUAUAU	chr7	102776518	102776608	90	798
936	UGAUACUAACCUUAUUAUGAUAAUCAUUUUGCAAUAUACAUAUAUUCGCAACAUAUAUAUUGCAAAAUUAUUACCAGAAUAAGGUUAGUU	chr7	104978467	104978557	90	799
937	CUUUUUAGCUUUUUGAGAUGAGGGCUUCUUAACAUGGCUUAAGCAGUCCUACACGACUUGCCUCUGCCUACAUCUCUAAUCUCAUCUCUU	chr7	105381118	105381208	90	800
938	AUAUUUAUAUAAUAUAAAUAUCUAGAUAUUAUAUAUCUAUAAUAUAAAUAUCUAUAAUAUUUAUAUUAUAUAACUAUAAUAUAAAUAUAA	chr7	106389118	106389208	90	801
939	AUAUAGAUAUUUUAUCUAUAUAUUUAUAUAAUAUAAAUAUCUACAUAUUUAUAUAAUAUAAAUAUCUUUAUAUAAUAUAAAUAUCUAUAU	chr7	106389262	106389352	90	801
940	UAAUAUAAAUAUCUAUAUAGAUAUUUAUAUAUGUAUCUAUAUAGAUAUAUAAAUAUCUAUAUAUUAUUUAUAUUUAUAAUAUAAAUAUCU	chr7	106389334	106389424	90	801
941	AUAUAUAUAUAUACAUAUAGUAUUAUAUAUAUAGUAUAUAUAUUGUAUUUUAUAUAUAUAGUAUAUAUAUUGUAUUAUAUAUAGUAUAUA	chr7	106650424	106650514	90	802
942	UUUCUAUGGUUUUUCCGCAUGUGGGGUCUCUCGCUAAAUCCUCACUGCACCUUGUGAGGUCUAACCUCGUCCCUCCGCAUGAGGAAUCAG	chr7	106902991	106903081	90	803
943	UCUAUGGUUUUUCCGCAUGUGGGGUCUCUCGCUAAAUCCUCACUGCACCUUGUGAGGUCUAACCUCGUCCCUCCGCAUGAGGAAUCAGAG	chr7	107087869	107087959	90	804
944	AUAAUAUAUGCAGUAUAUAUAAUAUAUGCAGUAUAUAUAAUAUAUGCAGUAUAUAUUAUAUAUGCAGUAUAUAUUAUAUAUGCAGUAUAU	chr7	107228404	107228494	90	805
945	GGUUUGACUCCUGACCCACUGCUUACUAGCUGUGGACCUUGAGAGGUCACUUAACUUCUCGAUGCCUCAGCUUCCUCCUCUCAGGUCAGG	chr7	108907417	108907507	90	806
946	GUUUAUACACACAUGAAUAUAUAUAUGCACAUAUGCACAUGUAUAUAUAAAUAUGUGUGUAUAUGUGUAUACACAUAUAUAUGUGCACAU	chr7	109291708	109291798	90	807
947	CCUUAAAAAAAUAUAUACAUAUGUAUAUAUAUGUAUAUAUAUAUAUAAAAUAUAAAAAUAUAUAUGUAUAUAUAUGUAUAUAUAUAUAAU	chr7	110596987	110597077	90	808
948	GUCAGUAGUAAUUGAAGGAAGUCUUUUUGAUCCAGAGAACAUUAGCAUGAAUACUGACUCUGGAUCAAAAAGACUUCCUUCAAUUACUAC	chr7	110664820	110664910	90	809
949	AAUUAGAUUUUAGACACUAUACUGUUGCUAGUUUACAUCAUGAUAGCACUUCCACAAUGCUAUCAUGAUGUAAACUAGCAACAGUAUAGA	chr7	111100231	111100321	90	810
950	UUUCUCUCUCUCUAUAUAUAUAUGUAUAUGUAUAUAUAUGUAUAUGUUAUAUAUAUGUAUAUGUAUAUAUAUGUAUAUGUGUAUAUAUAU	chr7	112106341	112106431	90	811
951	GGGCAUUAUGUACACAAUGGAAUAUUCCUCAGCCACAAGAAUUCUUUUUUUGUGGCUGAGGAAUAUUCCUUUGUGUAUAUAUACUACAUC	chr7	119750671	119750761	90	812
952	GAUAUAUAAUAAAAGGAGUCGAUUCAUCAAGAUAUCAUAAUUCUAAAACUUUAUGUUGACUUGAUGAAUUGACUCCUUUUAUUAUAUAUC	chr7	120314494	120314584	90	813
953	UAUUAUAAUAUAUGUUAUAAUAUUAUAUAUGUUAUAAUAUAUUAUAUUAUAUGUUAUAAUAUUAUAUAGUAUAUAUAGUACAUAUGAUAU	chr7	122207842	122207932	90	814
954	UAUGUUAUAAUAUAUUAUAUUAUAUGUUAUAAUAUUAUAUAGUAUAUAUAGUACAUAUGAUAUAUAUUAUAUUAUAUAGUAUAUAUGAUA	chr7	122207869	122207959	90	814
955	AUUAUAUGUUAUAAUAUUAUAUAGUAUAUAUAGUACAUAUGAUAUAUAUUAUAUUAUAUAGUAUAUAUGAUAUAUAUUAUAUAUAUAUAU	chr7	122207887	122207977	90	814
956	GGCCGGCAGCUGUAGCUCCUAUUCAACCCAUAGCCUGGGACUUUCCAUGUGCUGCAGUUGCAGGCCUAAAAAAUAUAAUAAAUAAAAAGA	chr7	122417524	122417614	90	815
957	GUGUUUCCAUCACCUUCUUUUUCUAUUGGCUUCGUUGGGUUUCCCAGCAGAGGGGCUUCCUAACGUGCCUAUCUCCCUCCUGGGUGGUUG	chr7	122984110	122984200	90	816
958	CAUGCUGAAUCCUUAACCUCUGGGCCACCAGGGAACUCCUCUUUCCCAUCUAAAAUGAUCUUCACCACAGAGUUCCCUGGUGACUCAGUG	chr7	123702859	123702949	90	817
959	UUUAUAUAUAUUUAUUUUAUGUAUGUAUAUAUACUUAUAUAUGUUUUAUAUACAUAUAUGUGUGUAUACAUAUAUAUAAUGGUACAUAUA	chr7	127906570	127906660	90	818
960	ACCAUGAAUAACUAUUAUAUGAUAAGAUGAAAUAUACAUGUCCUGCUGACAUGUAUAUUUCAUCUUAUUAUAUAAUAGUAUAAAUAAUAA	chr7	128582596	128582686	90	819
961	UCCUUGACUUCCAGGCCUGGGUUGGCACUGACCCUGAAUCUGUGCUGAGCGUCUCAGCACAGAUUCAGGGUCAGUGCCAACCUCUCCUCU	chr7	129930886	129930976	90	820
962	AAUUAAGAUAAUUCACUGGGGAAAUUAUCUGGGAGGUUUUCUUGGGAGGGUCCCCUCCCCUCCCUCCCUCCCUCCCUCCCUCCGUGUCGA	chr7	131538718	131538808	90	821
963	GUAUAUAUGCAUGUAUGCAUGUGUGUAUAUAUGCAUGCAUGUGUGUAUAUAUGCAUGCCUGUGUGUAUAUAUGCAUGCAUGUGUGUAUAU	chr7	132114970	132115060	90	822
964	GGUAAGCCGUCCCACCUCUCUUCCCAUCAAGUCUCUCAGGGAUCACGAGAUCCCUGAGAGGACCACUCCCCCAUCCCAAGGGUUGGACAG	chr7	132643657	132643747	90	823
965	CGCCCUCAGCGCUAAGGGCACCUGCUCCAUCUACACCCUGGCUCCACCCCUGCCAGGCUCUCCUGUUCCGGUGGCCUUGGGAGGGCUCCU	chr7	133201576	133201666	90	824
966	UUAAUAUGCACUGCCUAAUUGUGUCAAUGAUUUUUCAAUAUUUUCUUAUUGAAAAAUCAUUGACACAAUUAGGCAGUGCAUAUUAAUAAC	chr7	135722647	135722737	90	825
967	CAGUUAUUAAUAUGCACUGCCUAAUUGUGUCAAUGAUUUUUCAAUAUUUUCUUAUUGAAAAAUCAUUGACACAAUUAGGCAGUGCAUAUU	chr7	135786088	135786178	90	826
968	UACAUAUGUGUGUAUAUAUAUGCUAUAUAUGUAUACAAUACAUAUGUAUAUAUGUAUACAUGUGUUGUAUAUAUAAGGAUAUAUGUGUAU	chr7	136150498	136150588	90	827
969	UACGGUUCUGCUGCAUGGACCCGCACCCGGACUCAGCGUAAGCCCUUGCCCUGGGGUGUGGGUCCGGGCUCCCCUCCUGCCUCCCAAGUC	chr8	1389142	1389232	90	828
970	GAAGGCGGGACUGUGCACUGGGGGCCCCGGCCUCAGUCGGCACAUCCAGGGGCCCCCGCCCAGCACCCCAUCUUCUCUCCCCACCCGCCA	chr8	1649971	1650061	90	829
971	GGCCAGCCGCCCCUGCCCCUCCCUGGCCACCUCAGUGUGGCCAGGUCUCUGCAGGACUCUGACAGCGGCUUUAUCUGGCAUGGAUCUGCU	chr8	3000826	3000916	90	830
972	AUACAUACCUAUAUAUCUACAUCUACAUCUACAUCUAUAUCUACCUAUAGAUAUAGAUAUAGAUGUAGAUGUAGAUAUAUAGGUAUAUAU	chr8	3779137	3779227	90	831
973	AUGUGUGCAUGCACAUGCAUAUGCAUGUGUGCAUGUGAGUGCAUAUGUAUAUACAUGUGUGUAUGCAUAUGUGUGUGAAUACACACAUGU	chr8	9423217	9423307	90	832
974	GUGUGAAUACACACAUGUGUAUGCAUGUAUAUAUACAUGAGUGCAUGUGUAUAUGUGUGUACAUAUGUGUGUAUACAUGUGUGUAUACAU	chr8	9423289	9423379	90	832
975	GCGCCCGGCGGGGGCGCGGACCAGCCCGCCUUCCUCCCGCCGGCUCUACCCGCCGGCUCCUCUCCACCCGGGCGCCGACCCCGCCGGCCC	chr8	9925498	9925588	90	833
976	UAUAUAUAUGUAUAUGUAUAUGUACAUAUAUAUGUGUAUAUAUAUAUGUAUAUGUAUAUGUACAUAUAUAUGUGUAUAUAUAUAUGUAUA	chr8	10102366	10102456	90	834
977	UAUAUAUAUAUGUAUAUGUAUAUGUACAUAUAUAUGUGUAUAUAUAUAUGUAUAUAUAUGUGUGUGUAUAUAUAUAUGUAUAUAUAUACA	chr8	10102402	10102492	90	834
978	UAUGUAUAUGUAUAUGUACAUAUAUAUGUGUAUAUAUAUAUGUAUAUGUAUAUGUACAUAUAUAUGUGUAUAUAUAUAUGUAUAUAUAUG	chr8	10117054	10117144	90	834
979	CAUAUAUAUGUGUAUAUAUAUAUGUAUAUGUAUAUGUACAUAUAUAUGUGUAUAUAUAUAUGUAUAUAUAUGUGUGUGUAUAUAUAUAUG	chr8	10117072	10117162	90	834
980	GAAUGCAGUGCAUUCUUUAGUAUUCCAGUUGAUGUAAAGUGUUGGCUAGCUUCAUCAACUGGAAUACUAAAGAAUGCACUGCAUUCAUCA	chr8	10358884	10358974	90	835
981	AGUAGUAUUCCAUUGUGUAUAUAUACCACAUCUUCAGAUUCGGAGGAUGUGGUAUAUAUACACAAUGGAAAGGUAUUUAUAAUAGAGUUG	chr8	10584253	10584343	90	836
982	AGACAGAUACCCUUUUAAUAUUAAGGUAAAGCAUUGAUAAAUGUCUUUUUAACAAUUGUUAAUGCUUUACCUUAAUAUUAAAAGGGUAUC	chr8	10696762	10696852	90	837
983	AUACCUAUAUAUCUACAUCUACAUCUAUAUCUAUAUCUAUAGGUAGAUAUAGAUGUAGAUGUAGAUGUAGAUAUAUAGGUAUGUAUACAU	chr8	11468026	11468116	90	838
984	ACAUUAUAUAUAUAUGUGUGUGUAUAUAUAUGUAUAUGUGUACAUAUAUAUGUGUGUGUGUAUGUGUGUAUAUAUAUAUGUAUAUAUGUG	chr8	11542501	11542591	90	839
985	UAUAUAUGUAUAUAUGUGUGUGUAUAUGUGUGUAUAUGUAUGUGUAUAUAUGUAUAUGUGUAUAUAUAUACACACACAUAUAGUCUUUUU	chr8	11542573	11542663	90	839
986	AAAACUGAGGCAAUAAGAUCACUUACUGGAGAAUUCAAAUCAUUGUAAGAUUCAUAUUUGAAUUCUCCAGCAAAUGAUCUUAUUGCCUCA	chr8	12410083	12410173	90	840
987	GAUAUAUAUAUAUAUGUAUAUAUGUAUAUAUAUAUAUGUAUAUAUGUGUGUAUAUAUAUAUGUAUAUACAUACAUACAUAAUACAUAUAA	chr8	12469276	12469366	90	841
988	AUAUGUAUAAGUAUAUAUAUAUGUAUAAGUAUAUAUAUGUAUAAGUAUAUAUAUAUAAUAAGUAUAUGUAUAUAUAUACAUAUAUAUAUA	chr8	13415734	13415824	90	842
989	AACGCUUGAUGUUGAUAAGGGUAAAACUAGUAUAUCAUGAAUAUCAAAACGUGAUAUACUAGUUUUACCCUUAUCAACAUCAACAGUUUA	chr8	13713904	13713994	90	843
990	AUUUAAAUGCUUGAUGUUGAUAAGGGUAAAACUAGUAUAUCAUGAAUAUCAAAACGUGAUAUACUAGUUUUACCCUUAUCAACAUCAACA	chr8	13819339	13819429	90	844
991	AUAUCUAUGUAUAUGUAAUGUAUAUGUAUAUUUAAUAUAUAUGUAUAUUUAUGUAUAUAUAAUGUAUAUGUAUAUAAUGCAUAUGUAUAU	chr8	14331997	14332087	90	845
992	AUAUAAAUAUAAAUUUAUAUAUAAAAUAUAAAUAUAUUCUAAUACUUACAUUAAAUGUUUAUAUUUUAUAUAUAAAGUACAUUUUAUAUA	chr8	14787343	14787433	90	846
993	UGUAUAUAUUUUAUAUAUAUAUGUAUACAUUUAUAUAUAUAUAUAUGUAUACAUUUAUAUAUAUAUAUAUGUAUACAUAUAUAUAUAUAU	chr8	14918230	14918320	90	847
994	GGUGUAGGCUGGCAUCUAUAGCUCUGAUUCAACCCCUAGCCUGGGACCCUCCAUAUGCCGUGGGUGCCGCCCUAAAAAAAUAAAAAAAAU	chr8	15952096	15952186	90	848
995	AAAGAUAUAUAUGUGUGUGUGUAUGUGUAUAUACACACGUAUGUGUAUGUGUAUAUACAUACAUACAUAUACAUUUUACAUAAAUGCAUA	chr8	16938892	16938982	90	849
996	UAUAUAUAUGUGUAUAUAUGUGUGUGUAUGCAUAUAUGUAUAUAUGUGUGUGUAUGUAUAUAUAUGUAUAUAUGCACAUACAUAUACAUA	chr8	17804206	17804296	90	850
997	CUAAUAUUAUAAUAUUAUAUAAUAUAAUAAUAUAGAAUAUUAUAUAGUAUAAUAUAGAAUAUUAUUAUAGUAUAAUAAUAUUAUAAUAUA	chr8	18196057	18196147	90	851
998	UAGAAUAUUAUUAUAGUAUAAUAAUAUUAUAAUAUAGAAUAUUAUUAUAGUAUAAUAAUAUUAUAAUAUAGAAUAUUAUUAUACUAUAAU	chr8	18196111	18196201	90	851
999	UAUAAUAUAGAAUAUUAUUAUAGUAUAAUAAUAUUAUAAUAUAGAAUAUUAUUAUACUAUAAUAAUAUUAUAAUAUAGAAUAUUAUUAUA	chr8	18196138	18196228	90	851
1000	UAAUAUAGAAUAUUAUUAUACUAUAAUAAUAUUAUAAUAUAGAAUAUUAUUAUAGUAUAAUAAUAUUAUAAUAUAGAAUAUUAUUAUACU	chr8	18196174	18196264	90	851
1001	AUAUAGAAUAUUAUUAUAGUAUAAUAAUAUUAUAAUAUAGAAUAUUAUUAUACUAUAAUAAUAUUAUAAUAUAGAAUAUUAUUAUACUAU	chr8	18196210	18196300	90	851
1002	ACUUCCUAAGAUAGGAAGAUUUAUACAUAUUUACUCAUGUAUUUACUUAUGUAUAUGAAUAUAUAUGUAUAACUUCCUGUCUUAGGAAGU	chr8	18550945	18551035	90	852
1003	UAUAUAUAUAUAUACACAUAUAUGUAUAUGUGUAUACAUAUACAUAUAUAUAUGUAUAUAUAUGUGUAUAUAUAUAUGUAUAUAUAUGUA	chr8	18818497	18818587	90	853
1004	UAUAUGUAUAUGUGUAUACAUAUACAUAUAUAUAUGUAUAUAUAUGUGUAUAUAUAUAUGUAUAUAUAUGUAUGUAUAUAUAUGUAUAUA	chr8	18818515	18818605	90	853
1005	CAUAUACAUAUAUAUAUGUAUAUAUAUGUGUAUAUAUAUAUGUAUAUAUAUGUAUGUAUAUAUAUGUAUAUAUGUAUAUAUAUGUGUAUA	chr8	18818533	18818623	90	853
1006	UAUAUAAUAUAUAUAUAUAUGAAUAUGUAUAUAUUCAUAUAUAAUAUAUAUAUAUAUGAAUAUGUAUAUAUUCAUAUAUAUGAAUGAAAG	chr8	18846766	18846856	90	853
1007	UCAUUAAUAAAAAUGUUUUUCAUGGAGUAUAAUAAAAAAUUAGUGGAAAAAGAAUUACUUUAUUAUAUUCCAUGAAAAACAUUUUUAUUA	chr8	19641880	19641970	90	854
1008	UAUGUAUGUGUAUAUACACAAGUAUAUAUAUACAUAUAUGUACAUAUAUAUGUAUUUAUAUGUAUAUAUGUAUAUAAUAUGUACAUAUGC	chr8	20666107	20666197	90	855
1009	AUGUGUGUAUAUAUAUGUAUAUGUGUUAAUAUAAUGUAUAUUAAUAAUAUGUAUUAAUAUAUAAUACAUAUGUAUAUAUAUUUAUUUAUU	chr8	21009583	21009673	90	856
1010	AUAGUAUGUAUAUAUGUAUGUAUUGUAUAAUAUAUGUAUAUAGAUAAUAUAUUGUCUAUAUACAUAUAAAAUAUACAUAUAUGUAUAUAU	chr8	22578130	22578220	90	857
1011	UCCUUCGUGAAAUAUAUAUAUGAGUAUAUAUACAUGUGUAUAUAUGUAUAUGUGUAUACACACAUAUAUAUACUCAUAUAUAUAUUUCAC	chr8	22840318	22840408	90	858
1012	AAAUUUAUAUAGAUAUGUAUAUAUAUAGAUAUGUGUAGGUAUGUAAAUACAUGUAUACUUAUAUAUAUGUAAAUAUAUACAUAUAUAUUC	chr8	24207562	24207652	90	859
1013	CAUUAUAUAACCCAACUCGCCAUCAAGAUAUAUAGGUUCCAUUUUAAUAUAUGGAACCUCAAGGUCUUGAUGGCGAGUUGGGUUAUAUAA	chr8	24447457	24447547	90	860
1014	UUUAUAUUAAAUAUGUAAAUAUAUAUGUAUGUGUGUAUAAUAUGUACAUAUAUAUGUAAAUAUAUAUAAAUAUAAUAUAAUAUAAAUUAU	chr8	24555457	24555547	90	861
1015	UUUUUAGAAAUAUGUACUAUAGAAUAUAGUAUAUAGUAUAUAUUUUUAGAAAUAUAUGCUAUAGUAUAUAGUAUAUAUUUUUAGAAAUAU	chr8	27998902	27998992	90	862
1016	AUAGAAUAUAGUAUAUAGUAUAUAUUUUUAGAAAUAUAUGCUAUAGUAUAUAGUAUAUAUUUUUAGAAAUAUAUGCUAUAGUAUAUAGUC	chr8	27998920	27999010	90	862
1017	GUAAUAUGUAUUAGUUUAAAUAUAUUAAUCUACAUAUAUAGACUAGUAUAUAUGAUGAUUAAUACAUAUAAACUAGUAUAUAUAAAACUA	chr8	28496809	28496899	90	863
1018	AAUAUAUAUAAUAUAUAUUAUAUAUAUAAUAUGUUAUAUAUAUAAUAUAUAUUAUAUCUAUAUAAAGUUAUAAAAAUAUAAAAGAGUGAA	chr8	28754407	28754497	90	864
1019	ACAUUUAUUGUAUUUUAUGUUCAUACUUUAUUUCUGUGAUACUUUUAAACAAGAGCAUCACAGAAAUAAAGUAUGAACAUGAAAAGUAUG	chr8	29896246	29896336	90	865
1020	AUGAUAUAUUUUAUUAAAAUAUAUUUUAGUAAAAUGUCUUUCAUUAAAAUAUAUUUUAAUAUAAAUAUUUUACUAAAAUAUAUUUAUUAA	chr8	30390211	30390301	90	866
1021	UGGUAUUCCCUGAGAUUGAAAUGUGCUUUCUUACUGCAUGGAGCUCUUAGCUCCCCAGGUCUUCACUCCAUUUCAGUUUUCUAAUCACCA	chr8	32885776	32885866	90	867
1022	AUUAUAAUAUAUAGUAUAAUAGUAUAGUGUGUAAUAUAUAGUAUAUAUUAUAUUAUGUAUUAUUAUACUAUAUAAUAUAUUAUACAAUUA	chr8	33927607	33927697	90	868
1023	UUCUUGUCAUUCAGUCCUUCUCUUUGUAUUUAGAUUAAAUGGAUUUAAAUCAAAUACAAAGAGAAGGAUUAAAUGAAGAGUCAAAAUUUC	chr8	33978943	33979033	90	869
1024	AUAUGUUAUAUAUAUAUAGUGUAUAUGUGUAUAUAUAUAUACAUUGUGUAUAUAUUGUAUAUAGGUAAAUAUUGUAUAUAUGUUUAUAUA	chr8	34965127	34965217	90	870
1025	AAGCACAUGGCUCAGGUUUGCUAACCUAGUAGACUUACUACUAACCAAAUAGUAUUAGUAAGUCUACUUGGUUAGCAAACCUGAGCCAUA	chr8	35184016	35184106	90	871
1026	ACACCACUUAUUAGAGUAUUUUAAAUUUGACUUUAUAUUUAUAUUUAUAAAGUCAAAUUUAAAAUACUCUAAUAGUUAAGUGGUGUUAUA	chr8	35426692	35426782	90	872
1027	AGCAAAGUGAUUCAGUUAUAAGUUAUACAUACAUACAUACAUACAUAUAUAUAUGUAUAACUUAUAACUGAAUACAUAUAUAUACAUAUA	chr8	35527771	35527861	90	873
1028	AACACCACUUAACUAUUAGAGUAUUUUAAAUUUGACUUUAUAAAUAUAAAUAUAAAGUCAAAUUUAAAAUACUCUAAUAAGUGGUGUUAU	chr8	35591671	35591761	90	874
1029	UAUAACAUAUAUAAUAUAUACUAUAUAUAAUGUUAUAUAUAAUACAUACUAUAUAUAUAACAUUAUAUAUAUAUAUACAUAUAUAAUGUU	chr8	36183637	36183727	90	875
1030	UAAAGAUAUAAAUAAUAUAAUAAAAUAUAUAUAAUUUUAUAUACAAAAUAUAAUAUUAAAUAUAUUUAGCAUAUUAUAAUUUAUGUAUUA	chr8	36676720	36676810	90	876
1031	AAGAUAAAUAAAUGAAUAAAUAAAUAAAUAAAUAAUUUAAAACAAAAAACAAAAAUUAUUUAUUUAUUUGUUUAUUUAUUUUUAUCUUUU	chr8	37121770	37121860	90	877
1032	AAUAGCUGCUGGCCUAAGUUGUCUCCCCUUCUUGUCUUUCCCUUUUCCAACAUAUAGAAAGACAAGAAGGGGAGACAAUUUAGGCCAGCA	chr8	39596446	39596536	90	878
1033	CUACACAAUAUAAAUUGCGUAGAAUUUAUAUUCUACACAAUAUAAAUUGCGUAGAAUUUAUAUUCUACACAAUAUAAAUUGCGUAGAAUU	chr8	40076290	40076380	90	879
1034	GUAGAAUUUAUAUUCUACACAAUAUAAAUUGCGUAGAAUUUAUAUUCUACACAAUAUAAAUUGCGUAGAAUUUAUAUUCUACACAAUAUA	chr8	40076308	40076398	90	879
1035	AUUGCGUAGAAUUUAUAUUCUACACAAUAUAAAUUGCGUAGAAUUUAUAUUCUACACAAUAUAAAUUGCGUAGAAUUUAUAUUCUACACA	chr8	40076335	40076425	90	879
1036	CAAAUAUAUUAUUAAUAUCAGGAGUAUGUUUAGAAUAUACUGAUAUACUUUAGAAUAAUCUAAACAUACUCCUAAUAUUAAUAAUGAAAA	chr8	40841434	40841524	90	880
1037	UUAUUCUACCUAUCUAUUCAUCUAUCUAUUAUAUCUAUCUAUCUAUAGCUAUAGAUAGGUAGGUAGAUAGAUAGAUAGAUAGAUAGAUAG	chr8	44654212	44654302	90	881
1038	UUUUGUGUUCCUCUUACUAUGAUACAUAAGAGCCCUUGAAGACCCCUGCUUCCCUGGCUCUUAUGUAUCAUAGUAAGAGGAACACAAAAG	chr8	45643312	45643402	90	882
1039	UUUUGUGUUCCUCUUACUAUGAUACAUAAGAGCCCUUGAAGACCCCUGCUUCCCUGGCUCUUAUGUAUCAUAGUAAGAGGAACACAAAAG	chr8	45844282	45844372	90	883
1040	AUGUUAUCAGAUUUCUUGAAACUAAAUCACUCAUAUGUAAAAAAUAUGCAUAUAAGUGAUUCAAUUUCAGGAAACAUGAUAACAUAAUCA	chr8	46024939	46025029	90	884
1041	UGUAUAGCUGGGUGUGUAUAUAUAUAUAUGUAUAUAUGUAUAUAUAUAUGUAUAUAUAUAUGUAUAUAUGUAUAUAUAUACAUACACACA	chr8	46279117	46279207	90	885
1042	AGUUCCUUCCCUCUACCGCCUCCUAGCCUAUGUCACCCACAGCACACAGCAUGGGGUGGGGGUGACAUAGGCUAGGAGGCGGUAGAGGGA	chr8	47075194	47075284	90	886
1043	UUUCUUGCAAAUUUUUUUAAAUUUCUAAAAUGUAAUGCUCCAAAACUAUCAAUGUUUGGAGCAUUACAUUUUAGAAAUUAAAAAAAUUUA	chr8	49768444	49768534	90	887
1044	AUAUAUUUAAUUAUAUAAAUUAAAUAAUAAAUUAAAUUAAUAUAAAUUUAAUAAUAAAUUUAAUUAAUAAAUUAAAUAUGUAUAUACACC	chr8	50532886	50532976	90	888
1045	ACAACUUUGUUUCAUGGAUUAUAGUAACUGUAUGAUUUUCCCAAAUAUUUUAUCUAACAGCUACUAUAAUCCAUAAAACAAAGUUGUGAA	chr8	51231250	51231340	90	889
1046	GUAAGAAAAGAAUAAAGUUCAGUCAGCUGUCCAGAGCCAGGCAAGCUCUGGACAGCUGACUGAACUUUAUUCUAUUUUUUCAUUUUUUUU	chr8	52284871	52284961	90	890
1047	UAUAUACACAUAUAUUAAUAUAUAUGUAUGUAUAUAUUAAUAUAUAUGUAUGUAUAUGUAUGUGUAUACAUACAUAUAUAUUAAUAUAUG	chr8	54210808	54210898	90	891
1048	ACACACACAUAUAUAUACACAUAUAUACAUGUAUAUAUACACAUAUAUACAUACAUGUGUAUAUGUAUGUGUAUAUAUGUAUGUGUAUAU	chr8	56870812	56870902	90	892
1049	ACAUAUAUACAUGUAUAUAUACACAUAUAUACAUACAUGUGUAUAUGUAUGUGUAUAUAUGUAUGUGUAUAUGUAUACAUGUAUGUAUAU	chr8	56870830	56870920	90	892
1050	AUUUUACAUUAUAUUAUAUAUAUUAUAUAUACAUAUAUAUAUGUGUGUGUGUAUAUAUAUAUACACACACACAUAUAUAUAUGUUUGUUU	chr8	57130804	57130894	90	893
1051	UUAAAUGGAGUAAGCUGGGCAUUUCUCCUCAAAGGACCUUGCUGCUGGGAGGGUUCAGCGGCUUUUUCCCCACUUUCUGUUGCUCAGUAU	chr8	59685202	59685292	90	894
1052	UUAAAUGGAGUAAGCUGGGCAUUUCUCCUCAAAGGACCUUGCUGCUGGGAGGGUUCAGCGGCUUUUUCCCCACUUUCUGUUGCUCAGUAU	chr8	59839912	59840002	90	895
1053	UAUUGGCAAAAUUUGUAGAGACCCUUCAAAUACUCUGGCCAAAGGCAUUGCCUUUGGUCCUUCUAAAUCUUAGGUCUAUCUACCCUUUUU	chr8	60955327	60955417	90	896
1054	AGAAAUAUAUAUGUGUGUGUGUAUAUGCAUACAUAUAUAUAUAUACACACACACAUAUAUAUAUUCAUAAAUAAAUAAUAUUUUUUAAAA	chr8	60962806	60962896	90	896
1055	AAUGCAAACAUAAACUAACAAAAGAUUAAAACAUAAAACAAUCAAGGAAAUAAAAGAUGUUUUAAUCUUUUGUUAGUUUAUGUUUGCUUU	chr8	61044373	61044463	90	897
1056	UAAUAAUGCAAACAUAAACUAACAAAAGAUUAAAACAUAAAACAAUCAAGGAAAUAAAAGAUGUUUUAAUCUUUUGUUAGUUUAUGUUUG	chr8	61098670	61098760	90	898
1057	GAAGAAAAUAAAGUUAAUUGACAAAUAUUAGAGCACUGACACUGAACGUUCAAUGUCAGUGCUCUAAUAUUUGUCAAUUAACUUUAUGAA	chr8	61161031	61161121	90	899
1058	GUGUGCAUAUAUAUAUAUAUUUAUGUACAUAUAUGUGUGUAUGUAUGUAUAUAUGUGUGUGUGUGUAUAUAUAUAUGUAUGUGUAUAUAU	chr8	62685010	62685100	90	900
1059	AAUAAUUAUAAAUAUUAUGUUAUAUAAUUUAUAUAAAUAUAAACAUUAUGUUGUAUAAUUUAUAUAAUAUAUAAUUAUAAAUAUUAUGUU	chr8	63744895	63744985	90	901
1060	UUAUGUUGUAUAAUUUAUAUAAUAUAUAAUUAUAAAUAUUAUGUUAUAUAAUUUGUAUAUUUAUAAUUAUAUACAUAUAUGUUAUAUAAU	chr8	63744940	63745030	90	901
1061	AUAAUUAUAAAUAUUAUAUUACAUAAUUUAUACUAUAUAUAAACAUUAUAUUGUAUAAUUUAUAUAAUUAUAUAAAUAAUUAUAAAUAUA	chr8	63745084	63745174	90	901
1062	AGAUUGCCUAUGCUAUGCUGAUAAAAUGAAAGCCUUCAAAAUAAAUGAGAAAAGCUUUCAUUCUAUCAGCAAAGCAUAGGCAAUCUUCUU	chr8	64019998	64020088	90	902
1063	UAUGAUGUGCCAAUUUCUGCUGUACAGCAAAGGGAUCCAAAUAUGACUGGGUCCCUUUGCUAUACAGCAGAAAUUGGUACAGCAUUGUAA	chr8	64120834	64120924	90	903
1064	GUGUAGGCUAGCAACUGCAGCUCUGAUUCAAUCCCUAGCCCGGGAACCUCCAUAUGCUGCAGGUGCAUCCCUAAAAAAAAUAAUUAAAAA	chr8	64702468	64702558	90	904
1065	UCACCAUUUCAACAUGUAAAAUUAUUAAUGAAAUACAUAUAUAUAUGUAUAUAUAUAUAUGUAUUUCAUUAAUAAUAAUAUAUAUAUAUA	chr8	64949671	64949761	90	905
1066	AAGACCCUGUGUGUGUGUAUACACAUAUGUGUGUGUGUAUACACAUGUGUGUGUGUGUAUACACAUAUGUGUGUGUGUAUACACAUAUGU	chr8	65648746	65648836	90	906
1067	AUAUAUAUUAUACUAUAUACAGUGUAUAUACUAUACAUACUAUAUAUACACAAUAUAUAGUAUGUAUAGUAUGUACAUACUAUAUGGUAU	chr8	69150628	69150718	90	907
1068	GCGUGUGCAUGCAUACGUGUAUAUGUAUGUGUAUGUACAUGUAUAGGUAUGUGUAUAUGUAUGUUUAUGUGCAUGUGUAUAUGUAUAUGU	chr8	69660739	69660829	90	908
1069	AAAAAAAACCAAGUAUAUAUUUAUAUAUAUGUUAUAUAUAAUUUAUAUUUGUAAUAUAUAACACAUAUGUAAUAUAUAUUUGAAAUAUAU	chr8	70308856	70308946	90	909
1070	GAAAUAUAUAUUAUAUAACACAUAUAUUAUAUAUGUGAAAUAUAUAUUAUAUAUAACACAUAUAUUAUAUAUAUGUGAAAUAUAUAUUAU	chr8	70308937	70309027	90	909
1071	UUUCUGAGACAUUAUAUAAAACAGAUUUUAGAUUAAUAAAAUCUGAGUUAAUAAUUUAAUCUAAAAUCUGUUUCAUAUAAUGUCUCAGAA	chr8	70624252	70624342	90	910
1072	AUGUGACUAUAUAUAUGUAUGAGUAUAUGCACAUAUAUACAAGUAUGUAAAAACAUAUUAUGUAUGUGUGUAUAUACAUACAAAUGUAUA	chr8	70932637	70932727	90	911
1073	GAGUGGAGAGAUAUUGGGUUGUGUACUACUCUUAGGAGAAAUCUUAUUUUCCCUCCUUUGCCCCUUACUUUCCACAUAACCAACUGAAUC	chr8	73660510	73660600	90	912
1074	GGCUUCUCAGGGCUGCAUGGUAUACAGUUCUCUGGGUUUUAUACUGCUCCUUCCUCAGCCCUGAGAACUCUUAAUCCUAUUUUCAUGGCC	chr8	75028501	75028591	90	913
1075	UAUUUUGCAGAUGACAUGAUACUAUGUGUGUGUGUGUAUAUAUGUGUACAUAUAUACACACACACACAUAUAUCAUGAUACUGUAUAAUA	chr8	75782782	75782872	90	914
1076	UGUAUAUAUAUAUAUGUGUGUGUAUAUAUAUAUACGUGUGUGUAUAUAUAUACGUGUGUGUGUAUAUAUAUAUACGUGUGUGUGUGUAUA	chr8	76847806	76847896	90	915
1077	UGUGUGUGUAUAUAUAUAUACGUGUGUGUGUGUAUAUAUAUACGUGUGUGUGUAUAUAUAUAUACGUGUGUGUGUAUAUAUAUAUGUAAU	chr8	76847860	76847950	90	915
1078	UUAUGUAUGUGUAUACAUAUGCAUACAUAUAUAUGUAUGUGUAUGUACAUAUAUAUGUAUAUAUGUGUGUAUAUGUGCCUAUAUAUGUAU	chr8	77136337	77136427	90	916
1079	AUAUUUUAAUCUAGGAAGGUAAUAAAACAUUAUUUGUAUUGCCAUGGCGAUACAAAUAAUGUUUUAUUACCUUCCUGGAUGAGGGUACAC	chr8	79263073	79263163	90	917
1080	UACAUGUAUAUGUGUGUAUAUACAUGUAUACAUGUGUGUAUAUAUGUGUGUAUAUACAUGUAUACAUGUGUGUAUAUAUGUGUGUAUAUA	chr8	81226792	81226882	90	918
1081	UAUACAUGUAUACAUGUGUGUAUAUAUGUGUGUAUAUACAUGUAUACAUGUGUGUAUAUAUGUGUGUAUAUACAUGUAUACAUGUGUGUA	chr8	81226810	81226900	90	918
1082	UGUAUAUAUGUGUGUAUAUACAUGUAUACAUGUGUGUAUAUAUGUGUGUAUAUACAUGUAUACAUGUGUGUAUAUACAUGUAUCUAUAUG	chr8	81226828	81226918	90	918
1083	UAUAUAUGUGUGUAUAUACAUGUAUACAUGUGUGUAUAUACAUGUAUCUAUAUGCGUGUGUAUAUACAUGUAUACAUGUAUAUACUAUAC	chr8	81226864	81226954	90	918
1084	AUACAUGUAUAUGUGUGUAUAUACAUGUAUACAUGUGUGUAUAUAUGUGUGUAUAUACAUGUAUACAUGUGUGUAUAUAUGUGUGUAUAU	chr8	81326350	81326440	90	919
1085	GUGUAUAUAUGUGUGUAUAUACAUGUAUACAUGUGUGUAUAUAUGUGUGUAUAUACAUGUAUACAUGUGUGUAUAUACAUGUAUCUAUAU	chr8	81326386	81326476	90	919
1086	GUAUAUAUGUGUGUAUAUACAUGUAUACAUGUGUGUAUAUACAUGUAUCUAUAUGCGUGUGUAUAUACAUGUAUACAUGUAUAUACUAUA	chr8	81326422	81326512	90	919
1087	AAAAAGAAAAUACAUAUAUAUAUACGUAUAUAUAUGUAUGUAUGUAUAUGUAUGUAUGUAUAUAUAUAUAUGUAUGUGUGUGUAUAUAUA	chr8	82786447	82786537	90	920
1088	UUCUUAGUCGGAUUCGUUAACCGCUGAGCCAUGAUGGGAACUCCCUAAGAGUUCCCUUCAUGGCUCAGCGGUUAAUGAACUUAACUGGGC	chr8	83253115	83253205	90	921
1089	AUAUAUGUGUAUAUAUAUAUAUAUGUGUAUAUAUAUGUGCAUAUAUAUAUACGUAUAUAUGUAUAUAUAUGUGCAUAUAUAUAUGUAUAU	chr8	84458404	84458494	90	922
1090	UAUAUAUAUGUGCAUAUAUAUAUACGUAUAUAUGUAUAUAUAUGUGCAUAUAUAUAUGUAUAUAUGUAUAUAUAUGUGCAUAUAUAUAUG	chr8	84458431	84458521	90	922
1091	GCAUAUAUAUAUGUAUAUAUGUAUAUAUAUGUGCAUAUAUAUAUGUAUAUGUAUAUAUAUGUGUGCAUAUAUAUAUAUAUGUAUAUAUGU	chr8	84458476	84458566	90	922
1092	AAUGUAUAUAUAAAUAUAUAUAAUAUACAGAAUUUUAUAUAUAUAAUAUACAUAAUAUAUAUAAUAUAUAUAUUGUAUAUAUUUAUAUAU	chr8	85359574	85359664	90	923
1093	UAUAUAUACAUACAUAUCGGAUAUAUAUGUAUAUAUGAUGUAUAUGUUUAUAUAUACACAUAUAUCAGAUAUAUAUGUAUAUAUAUAUGU	chr8	85780351	85780441	90	924
1094	UAUAUACAUAUUUAUAUAUAAUGUGUAUAUAUAAUUUUUAUAUAAUAAUAUGUAUUAUAUGUACAUAUUGUAUGUAUAUAUAUUAUAUUA	chr8	86221405	86221495	90	925
1095	AUAUACAUAUAUACACAUAUAUACACAUAUAUAUACAUAUAUAUACAUAUAUAUACAUAUAUAUGUGUGUGUGUAUAUAUAUAUAUGUAU	chr8	88159681	88159771	90	926
1096	UUGUUUUUAUAUAUAUAUGUAUAUAUAUUUACAAAUAUGUAUAUAUAUAUGUAUAUAUAUUUACAAAUAUGUAUAUAUAUGUGUAUAUAU	chr8	89199136	89199226	90	927
1097	GUAUAUAUAUUUACAAAUAUGUAUAUAUAUAUGUAUAUAUAUUUACAAAUAUGUAUAUAUAUGUGUAUAUAUAUUUACAAAUAUGUAUAU	chr8	89199154	89199244	90	927
1098	AUAUAUUUACAAAUAUGUAUAUAUAUAUGUAUAUAUAUUUACAAAUAUGUAUAUAUAUGUGUAUAUAUAUUUACAAAUAUGUAUAUAUAU	chr8	89309935	89310025	90	928
1099	GAUAAGAAAAAGAGGCCAUUUCCAGAAAUGAGACUCUCAUUUCUGGAAAUGGUCUCUUUUUCUUAUCUAAUACUCAAGUUUGAAAUUCAG	chr8	90526465	90526555	90	929
1100	AUAUCCAUCAAUGGAUAAAUGGAUAAAAAAAUUUACAUUUUUACAUUUACUUUAUAUUUUUUUAAUCCAUUUAUCCAUUGAUGGACAUUU	chr8	91512604	91512694	90	930
1101	AAUAUAUGUCUGUAUAUAUAAUAUAUAUGCUUAUAUAUAUUAUAUAUGUCUAUAUAUAAUAUAUGUGUGUCUAUAUAUAAUAUAUAUGUC	chr8	92376730	92376820	90	931
1102	UGUUGGGCUACACAUGCAUACAGUUGAAGGGGCAGACUUUGCUUUCCUAGCUCUCUGCUUCUUCUAUUUUGAUCUUCCACUGCCCUUCUC	chr8	95284567	95284657	90	932
1103	AUAUACAUACACACAUAUAUACAUAUAUACAUACACACACAAUAUGUUUGUGUAUGUAUGUGUAUAUAUGUGUGUAUAUAUAUACACACA	chr8	96614992	96615082	90	933
1104	UAAGUAAUCUGUCUAAAGUCACACAGCUAAUAAGUGAGCAUGACACUGUGUUCAUUUAUUAGCUGUGUGGCUUUAGACAGAAUAUAAUUU	chr8	96768082	96768172	90	934
1105	UGGCUCGGAUAUUUCGCGUUGCUGUGGCUGUGGCAUAGGCCCUCAGCUACAGCUCCAAUUUGACCCCUAGCCUGAGAACCUCCAUAUGCU	chr8	96871879	96871969	90	935
1106	UUAUGUGUAUAUAUACAUAUAUAUGUAUGUAUGUAUAUAUAUAUAUGUGUGUAUAUAUAUAUAUGUAUGUAUGUAUAUAUAUAUAUAUGU	chr8	98119783	98119873	90	936
1107	AUUCCCUUCCUUUUUCUCUUCCCUGGGAAACACCCUUCCAUUUCAAAAAGGAAUGGACUUAACAUUCUCUUAGAGGUUCUUCCUGGGAUG	chr8	98638723	98638813	90	937
1108	UGAAGAUUAAAAAUCAUAUAAUCAAAUGGCAUUAUUUCAUUCUUUUUUAUGGCUGAAUGAAAUAAUGCCAUUUGAUUAUAUUUUUAAUCU	chr8	99859303	99859393	90	938
1109	GAUCCAGUCAUUCAUAUAUAUGUACAUAUAUACACACAAAUAUGUGUGUGUAUAUAUGUGUGUACAUAUAUAUAUAUGACUGGGUCACUU	chr8	100511425	100511515	90	939
1110	AAACUAAAAUAAACAUAUUUAAAUGUUUUUUAUAUUAUAUUUUAUAUUUAUAUAUAAUAUUUAUAUUAUAUUAAAAACAUUUAAAUAAGU	chr8	100748728	100748818	90	940
1111	GUUGAAUUCAUUUCUGCUGCACCAUGAUGGGAACUCCUGCGGUUAGAUUUUUAACCCAUUGUGCCACAGCAGGAACUCCUGAAACAAAAU	chr8	102776554	102776644	90	941
1112	UUAUGUGUUUCUCACAGUUAAUUAAAUAACAGGUUAGAAUACCUAAGUAGUUAUUUAAUUAACUUUGAGAAACACAUUAUCAAUUAUAAU	chr8	105400216	105400306	90	942
1113	UCCUCACUGUUCUUUCUCAAUUCCCAUCUUGUUUCCGAAUUCCUUCUGCAAGGAGACAAGAACCUUCCCUUCGCAAACAGUGGGAUUAUU	chr8	106128361	106128451	90	943
1114	AUAUGUAUAUAUAUAUACAUAUAUAUAUGUGUGUAUAUAUGUAUAUAUAUGUGUGUGUAUAUGUAUAUAUGUAUAUAUAUUUUUUUAUAA	chr8	106799257	106799347	90	944
1115	AGGCUGGCAGCUACAGCUCUGAUUCGACCCCUAGCCUGGGGACCUCCAUAUGCUGUGGGUGCAGUCCUAAAAAGCCAAAACAAAAACAAA	chr8	107245702	107245792	90	945
1116	GCUGAAAGCCUUGCCACUAAAAUCUGGAACAAGACAAGAGCUGGGAUCCUUGUCUUGUAUCAGAUUUUAGUGGCAAGGCUUUCAGCUUUU	chr8	109455616	109455706	90	946
1117	AUGUACAUAUGUAUGUAUACAUAUAUACAUACAUAUGUAUGUAUACAUAUAUACAUAUGUAUGUAUACAUAUAUACAUACAUAUGUAUGU	chr8	109651618	109651708	90	947
1118	AUAUAUAUAUAAAACCAUAUAUAUGAUAUAAUAUCAUAUAUAUUAAUAAAAAACAAAAUAAAUAUUAUAUAUAUGGUUUUAUAUAUCAAA	chr8	113410045	113410135	90	948
1119	UAUACAUACAUAUAUAUAUGUAUGUAUAUAUAUGUAUGUAUAUAUAAAAAUACAUUAUAUAUAUACAUACAUAUAUAUAUAUGUAUGUAU	chr8	113842297	113842387	90	949
1120	AAACAUUUAAACUGAGUUUGUAAUGAUAUCUGUGGGGCCAUUUUUCAUUAAUCAUGAUUAUUAAUGAAAAAUGGCCCCACAGAUAUCAUG	chr8	114337621	114337711	90	950
1121	UCUCCCCCAAGGGAUCUUCCCCUUCCUUUUCUCCUCCUUUCUUUUGAAGGGUCCACCCCCCUUCUACCCCGGGGGGAGACCCUUGAUUAC	chr8	117457165	117457255	90	951
1122	UAUAAAAUAUAUAAAUAUUUUAAAUAUAUAUAAUUAUAUAUAAAGUAAUUAUAUGAAUAUAUAUAAAAUAUUUAUAUAAUAAACACUAAA	chr8	117898570	117898660	90	952
1123	AUUCCUCAGCGAUGAAUUUCCAAAUACCACUUAAUAUUUGGAAAUUACUGGUAUCCAAAUAUUAAGUGGUAUUUGGAAAUUCAUCACUGA	chr8	117988210	117988300	90	953
1124	AGGGGUCUCCCUCUUCUUGCUAGGCUCGUCCAAUCUGGGCUGCACACCACAGCCCGGACGGGCAUUCCAAAAUACUCACUUCUCCCCAGU	chr9	2623573	2623663	90	954
1125	AUAUAUAUUUAUAUAAAUUAUAUAUAAUAAAUAUAUAAUGUAUAAUAUAUAAUGUAAUAUAUAGUGUAUAAUAUAUAUAAAUAUAUUUCU	chr9	4510432	4510522	90	955
1126	AUAUAUAUAUAUACACAUGUAUAUAUAUAUACAUAUGUGUAUAUAUAUAUACAUAUGUAUAUAUAUAUAUGCAUAUAUGUAUAUAUAUAU	chr9	5084101	5084191	90	956
1127	GGGUCUCCAUUUCCCCCAAUCCCAUGGAGCUCCUGUGCACAAGCCCCACUUGGCCUUCAGUGCCAGAUGCUCCAGGGGCUCUUUCUCCCA	chr9	6694786	6694876	90	957
1128	AGUUUAGAUUCGGGGAGCUGAGGCCUUAGAGGGCUCUCUGGUACUCCUUCCUUCCCUCCUCCAUGCCCAGUUUCCACAUGCUAUUAAUUA	chr9	7806232	7806322	90	958
1129	AGGCAUCUACUCCUUCUAUUCUAAACCAGGCCACCAAGAGCUAUUAUCUGGCUCCCAAAGCCAUGGCUUAGUGUUUAAUCCCCAGGUGCC	chr9	8432695	8432785	90	959
1130	UCCUCUUCCCCCGCCUGCUUCUCCCUCCUGCCCCUACUUCUCUUCCUCUUCCCCAUCUGGGUCUGGGCAGGUGGGGGAUGGGGGAAGCUU	chr9	9266365	9266455	90	960
1131	GGGCCAUUGCUGCAGGACCAAGGGGCCUCCUCUGAGAGGGCAACCCCGACUCCCUCCCCACCCCUUGGUCCCAAGCUCCCAGCCCACUUU	chr9	10111951	10112041	90	961
1132	AUAUCCUAGCUCCCCCCCUCACCUCCUCGGAACGGUUUCUCAGGGAAACCUGAGAUGCUGUCUCCUGGGCUUAAGUUCUCAUUUUGCACC	chr9	11967760	11967850	90	962
1133	AUAUAUAUAUACACAUGUGUAUAUAUACACACACAUAUAUACAUAUGUAUAUAUAUAUACACAUAUAUACAUAUGUGUAUAUAUAUAUAC	chr9	12869146	12869236	90	963
1134	UCUCCCACGGUGUCCUCACCCAUUCUUUUCUACACUCAGGAAAUCACUUCUUCUGAGUGUAGAAAACAUACCGUUUCUUCACUGUCAGAG	chr9	14357044	14357134	90	964
1135	AUUUUAUCAUAAUUUACAAUAUAAAUUAUGAUAUAAUUUACAAUAUAAAUAAAAAUUUAUAUUAUAAAUUAUAUAUUAUAAAUUAUAUAA	chr9	15594337	15594427	90	965
1136	UACCAAGUUCCUAACCCUUCAAAUUUUGGUCACGGUCAAUUCAUGGUAUCUAAGGUGACCUUGAUUGAAAUUUGAAGGGUUAGGAACUUG	chr9	17113537	17113627	90	966
1137	ACAUGGAAUUAUAUAAUUAAAUAAAUAAUUUAUAUAUUAAAUAUAUAAUUUAUAUUAAAUAUAUAAAUAUAUAAUUAAAUAAUUUAUAUU	chr9	22507192	22507282	90	967
1138	UAUUUAUGUAUGUAUAUAUGAUAUGUGUGUUUGUGUGUAUAUAUAUAUGUGUAUGUGUAUAUAUAGAUAUAUGUGUGAUAUAUAUACACA	chr9	23797711	23797801	90	968
1139	CACAAGCAACAGAAAGCGUCCAAACUUCCACCCACAUGCUCUUUCUCUGAAACUGGGCAAUGCUCAUUUUUUAUUAAGUUUUCUGUUGCU	chr9	24018769	24018859	90	969
1140	GUGCUCAGUAAAUGUUGGGUGACUUAGGAUGCUUAUUUGUGCUCCAGCAAAGCAUCCUAAGUCACCCAACAUUUAUUGAGCACUGUUAUU	chr9	24644737	24644827	90	970
1141	UUGUUUUGUUUUAUUUUAUUUUAUUUUUUGGCUUUUUUUGCCAAAAACCAAAAAAUAAAAUAAAAUAAAAUAAAAUAAAAUAAAAUAAAA	chr9	25129315	25129405	90	971
1142	CCCAUAGGCGACACCUGCAGCUCAGAUUCGACCCCUGGCCUGGGAACUUCCAUAUACUGCAGGUGCAGCCUUAAAAAGGAAAAAAAAUGA	chr9	27832645	27832735	90	972
1143	AAUAUAUAAUAAAUAUAUACGUUAUAUAAUGUAUAUAAUAAAUAUAAUAUACAUUAUAUAAUGUAUAUAAUAAAUAUAUAAUACUCUUUA	chr9	28086274	28086364	90	973
1144	AGAGAGUAGGGACUUCAAAAUCAAGUGAGGCUGAACCUUCUCCAAGGGCUUUGCAGAAGGUUCAGCCUUACUUGAUUUUGAAGUCCCUAC	chr9	28782973	28783063	90	974
1145	UAUCCACCCUCUUUGGAUAGACCAUGAUGAAAGAUAAUAUAAAAAAGGGAAUAUAUAUAUCGUUCAUCAUGGUCUAUCCAAAGAGGCUGG	chr9	30653254	30653344	90	975
1146	UGUCUUAUCUUUCUAGUAUAAUUUAAAUUAUAUUAGAAACAUUUUUUUUAAUGAUACUGGUAACAUUUGAAUUAUACUGGAAAGAUUUUU	chr9	31274614	31274704	90	976
1147	UAGGCCGGCGACUGCAGCUCCCAUUUGACUCCCAGCCCGGGAACUUCCAUAUGCUGCAGGCAUGGCCCUAAAAAGAAAAAUAAUAAUUAU	chr9	31891969	31892059	90	977
1148	AUAUGUAAGCAAAUGGACUAAAAUAAAGAUUGGAAGUAUUUAAUAUGAAUAUUUCUUCCAAUCUUUAUUUUAGUCCAUAUCCUUACAUAU	chr9	32135581	32135671	90	978
1149	GAGAGGACUAUCAUGCGAUACAACAGUUCCAUUCCACUUCAGAUAUAUACCCUGGAAUGGAAUCAUUGUAUCGCGUGGUAGUCCUCUUUA	chr9	32345236	32345326	90	979
1150	AUAAAUUUUAACAUAUAAACUCUAAAUUUAGAAUUUAGUAAAUUUAUAAAUUUUCUAAAUUCUAAAUUUAGAAUUUAUAUAUUUAGAAUU	chr9	32780728	32780818	90	980
1151	CUGUACUUCCUCUUUCCUCUGCCUGGACUUCUUUGGACAGAUGGUCUUACACUGUGAAGUUCAGGCUCACUUAGUUCUUUAUACAGUUCA	chr9	32935852	32935942	90	981
1152	ACAAAUAUUAACAUUAUUAUAUUAUGUUAUAUAUUAACAUGUGUUUUAUUAUGUGUUAAUAUAAAAUAUAUAUUAUGUUAAUAUAUUAUA	chr9	34784722	34784812	90	982
1153	UCUGCAGAGCAAGGAAAAACACUAGUGGAAAAACCAAUCAGCUGGUUGUGUUGGUUGAUUGGUUUUUCCAUCAGUGUUUCCUUGCUCUGU	chr9	37493920	37494010	90	983
1154	AAUUUAUUUUUUAAUUUAAAUAAUAUUUAUAGAGAACCACAUGGUUCUUUAUAUAUGUGGUUCUCUAUAAAUAUUGUUAAAAUAAAAAAG	chr9	38805364	38805454	90	984
1155	AACCCAAUAGUAAGUCUCCAUCUUCAUCUGUCAAAUCUUUAUUUUGUAAAUUUGACAGAUGAAGAUGGAGACUUACUAUUGGGUUUUUUU	chr9	40956382	40956472	90	985
1156	UAUAUUACUUUAUUGAUGUGUAUAUAUAGUAUUAUAUAUAUUAUGUAUGUAUAUUAUUAUAUAUACACUUCAAUAAAAUAUAUGUAGACA	chr9	41639194	41639284	90	986
1157	AGAGUAGUAUCCUGGAAUAAAUCCCACUUUGUCAAAGUGGGAUUUAUAAUACAUUUGACAAAGUGGGAUUUAUUCCAGGAUAUCAAUCAU	chr9	42286717	42286807	90	987
1158	GAGUGGGAGGUGGGGAGGCUUCCCUCUGCAUCUGCUCAGUGAAAAGCAGCCCCCUCCCCCUGCUUCUCUGCCCCCACUCCAGGUACCCCC	chr9	42750838	42750928	90	988
1159	AUUGGAAAUCCAACCGGAAAUACCAUAAAAAGUAAAGGGUUUUUUUUAUGGUAUUUACUUUUUAUGGUAUUUCCAGUUGGAUUUCCAAUA	chr9	44403994	44404084	90	989
1160	AAAAAAAUAAUAAUAAAAAAUAAAUUUUUAAUAAAAAAUAGAAUAUUUUUUAUUUUUUGUAGAGAUUUUAUUUUUUAUAGAGAUUUACCA	chr9	44523136	44523226	90	990
1161	UGUGUGUGUAUAUAUAUAUGUAUGUAUGUAUGUAUGUAUAUGCAUAUGUAUAUAUAUGUAUAUGUAUAUGCAUAUGUAUAUAUACAUAUA	chr9	46465624	46465714	90	991
1162	UUAUAUAUCAUUAUAUGUAAUUAUAUAUUUAUAUGUUAUAUCAUUAUAUAUAAUAUAAAUAUAUAUAUUUAUAUAAUAUAAUAUAAUACA	chr9	46953208	46953298	90	992
1163	CUCCCUGCCUGUCUGUCUCUUUCUCUCUCACACACACAGGACAGCCCAAGAACACACGCAUCCUUGGGUUGCCUCGGGCAGGGACAUGGU	chr9	47078047	47078137	90	993
1164	UCUAUCCCUACUCCUAUUCAACAUUUAACUGAUGGUUAAAUAAGGUAUGACCGGCUAGGACCAUCAGUUAAAUGUUGAAUAGGAGUAGGG	chr9	47371258	47371348	90	994
1165	UGCAACUUGAGUAAGCCCCUUAAUUUCUGGAAUCCCCUAAAUUCCCCCUAGGAUUCCAGAAAUUAAGGGGCUUGCUCAAGUUGCCCCUUG	chr9	48277603	48277693	90	995
1166	AAAUAUAUUUUCAUAUAUAUAUAUAUUCAUAUAUAUGUGUAUUCAUAUAUAUAUAUAUGAAUAUAUAUAUAUGAAAAUAUAUAUAUGACU	chr9	48610180	48610270	90	996
1167	AUUCAUAUAUAUACUUGAAUGUAUCUAUAUACACAUUAUAUGUAUACACAACAUGUAUAUGUGUACAUAGGUACAUUCAAAUAUAUAUAU	chr9	50095729	50095819	90	997
1168	UAAGAGCUUCUUUCACUGAAGCCUUUGCCCAGGCUGGCACCCAGGCUGGGCUUCACCCUCCACAGGGCUUCCUUUCUUCUCUUGCUUAUU	chr9	52658542	52658632	90	998
1169	GUAAUAUACUACAUCUUCUCAAUCUAUUCAUCUAUCGAUGGACAAAUGUCCAUCGACAGAUGAAAAGAUUGAGAAGAUGUAUUUAUUUUU	chr9	52988464	52988554	90	999
1170	AAUCCUUAACAAACUACUGUACAAGAAGUGUAUAUAUACAUAUACCAAGUAUGUAUAUAUGUAUAUAUACACUUCUUGUACAGUAGUUUG	chr9	54116002	54116092	90	1000
1171	UCUCCUCACCCACUCUCCACCUUCCUCCCUCCCCUAACGCCUCUCUUUCUUUUUUUCUGGAAGGAGAGGUGGAUUACGUGGGAAGAUGAG	chr9	54459577	54459667	90	1001
1172	UUUGGUAGAGAUCAGAGCUUCCUUUUGCAUUCUCUCUUGGGGAAUGCUGUUUUCCAUUCUGGUCUCAAGGAGGUGGUGUUUGUUUGUUUU	chr9	54722809	54722899	90	1002
1173	GUGGACAGAGUGGAGGGCCAUCUCCUUGAGGGAGGCUCUGCAUCCCUCCUUAUUCUUUCUCUCCUCUUCCCUCGUGUCCAUAUCUAUCAU	chr9	55580626	55580716	90	1003
1174	CGUGGGUCAGCAUCUGCAGCUCCAAUUUGACCCCUAGCCUGGGAACUUCCAUAUGCUGCAGGUGCGGACCUAGAAAGAAAACAAAAAUUU	chr9	57281338	57281428	90	1004
1175	AUAAAUAUAUGUUUAUAUAUCAUAUAUAAAUAUGAUAUAUAAUGUAAUGUAAUAUAUUUAUAUGAUAUAUAAAUAUAAGUAUAUUUAUGU	chr9	57357190	57357280	90	1005
1176	UAAUUAUAAAUAUAUGUUUAUAUAUCAUAUAUAAAUAUGAUAUAUAAUGUAAUGUAAUAUAUUUAUAUGAUAUAUAAAUAUAAGUAUAUU	chr9	57451231	57451321	90	1006
1177	AACUUAUCUAUGACUCGAAAUCCAGAAUCUACAUGAAAAUUUAGCUUAUAUCAUGUAGAUUCUGGAUUUUGAGUCAUAGAUAAAAUGACC	chr9	64089523	64089613	90	1007
1178	AGUGGGGAAGUGGGGCUUAAAACCCAAGCAGUUUGAUUCAAGAGUCUGCCCUCAACCCCUCUGCUGCCCUCCACUGCUCCUUUCCCUACA	chr9	65996488	65996578	90	1008
1179	AAUAACAUAUAGCUUGGUGUGUGUAUAUUUAUAUAUAUGCAUAUAUACAUAUUUAUAUAUACAUAUAUAUAAAUAUACACACAUAAUAAA	chr9	66709783	66709873	90	1009
1180	AUGUACAUAUGUAUAUGUAUGUACAUAUACAUAUACACAUACAUACAUGUGUAUAUGUAUGUAUGUAUAUAUGUAUGCGUAUGUGUAUAU	chr9	67670965	67671055	90	1010
1181	AUUCCAUUGUAUGCAUAUGUGUAACCUAAGCACCAACAGAUGAAUGGAUAACUUUAUCCAUUCAUCUGUUGGUGCUUAGGUUGCUUCCAU	chr9	67893121	67893211	90	1011
1182	AUAUAUGUAUAUAUAUAUAUACACACACAUAUAUAUAUAUACACACAUAUAUAGGUAUAUAUGUGUGUAUAUAUAUAUACACACAUAUAU	chr9	68182543	68182633	90	1012
1183	CAUAUAUAUAUAUACACACAUAUAUAGGUAUAUAUGUGUGUAUAUAUAUAUACACACAUAUAUAGGUAUAUAUGUGUGUAUAUAUAUAUA	chr9	68182570	68182660	90	1012
1184	UAAGAAAGUAUAUAUAUAUAACAUAUAUAUUAUAUAUUUAUUAUAUAUGUAUAUAAUAUAUAUUUAUUUUAUAUAUGCAUAUAAUAUAUA	chr9	68216716	68216806	90	1012
1185	UAACAUAUAUAUUAUAUAUUUAUUAUAUAUGUAUAUAAUAUAUAUUUAUUUUAUAUAUGCAUAUAAUAUAUAUUUAUUAUAUAUGUAUAA	chr9	68216734	68216824	90	1012
1186	AUACAUAUAUAUAUGUAUAUAUGUACAUACAUACAUAUAUAUGUAUGUAUAUACACAUACAUAUAUAUGUAUGUAUGUAUAUACAUAUAU	chr9	68847688	68847778	90	1013
1187	UAUAUGUAUGUAUGUAUAUACAUAUAUAUAUGUAUGUAUAUACACAUACACAUAUAUAUGUAUGUAUGUGUAUAUAUAUACAUAUAUAUA	chr9	68847751	68847841	90	1013
1188	UUAACUUAUUAAAUAACUUUUAGUAAGUUAUUGUUAACUUAUUAAAUAACCUUUAGUAAGUUAGUAUUAACUUAUUAAAAGUUAGAUAAU	chr9	69821776	69821866	90	1014
1189	AAAGCACUAAUAUUAAAUAUAUUUAUAUUAAUAAUAUUAUUAAAUAAUAAAUAUAUUUUAUAUUAAUGUUAAAUAUUUAAUACAUUUAUU	chr9	69858946	69859036	90	1014
1190	AGAUAGAUAGAUAGAUAGAUAGAUAGAGAUAGAUAGAUAUAUCUAUACUAUAUCUAUAUCUCUAUCUAUCCAUCUAUCUAUCUGUAGAUA	chr9	70568668	70568758	90	1015
1191	CUUAGCAGAUAUAUAUAUAUAUCAUAUAUGUGAUAUAUAUAUAUGUGAUAUAUAUGUAUAUGAUAUAUAUGAUAUAUAUAUGAUAUAUAU	chr9	72342829	72342919	90	1016
1192	UGUAUAUGAUAUAUAUGAUAUAUAUAUGAUAUAUAUGUAUAUGAUAUAUAUAUGAUAUAUAUAUAUGAUAUAUAUAUAUAUUUUCUCUUC	chr9	72342883	72342973	90	1016
1193	UUUAUAUAUUAUAUAAAAACACAUACUUGCACACAAAUGUAUAUAUAUGUAUAUAUUUGUAUGUAUGUAUAGGUAUUUAUAUAUAUAUUA	chr9	72896068	72896158	90	1017
1194	AUAUGUGUAUAUAUAUAUGUGUGUAUAUAUAUGUAUAUAUGUGUGUAUAUAUAUGUAUAUAUAUAUGUGUGUAUAUAUACAUAUAUAUAU	chr9	73201825	73201915	90	1018
1195	AUUUUAAAAUAUAUACUAUAUAUAUUAAUACUUAUAUGUUAUAUACUAUACAUAUAAUAUAUAUGUAUAAUAUAUAUAUAUUAUAUAUUA	chr9	73940617	73940707	90	1019
1196	UUAAUUAAUUGAAAGUCAUUGCUAUUAGCCAAUUCUCUUCAACCAGGAUUGAUGGAGCAGAGUUGGCUAAUAGCAAUGGCUUUCAAUUAA	chr9	73946026	73946116	90	1019
1197	AUUUUAAAAUAUAUACUAUAUAUAUUAAUACUUAUAUGUUAUAUACUAUACAUAUAAUAUAUAUGUAUAAUAUAUAUAUAUUAUAUAUUA	chr9	74058985	74059075	90	1020
1198	UAAUUGAAAGUCAUUGCUAUUAGCCAAUUCUCUUCAACCAGGAUUGAUGGAGCAGAGUUGGCUAAUAGCAAUGGCUUUCAAUUAAUUAAA	chr9	74064394	74064484	90	1020
1199	CCACUAUUUUAUAUUUGUUUUAUAUAUUAUUAUAUUAUAUAAAUUUUAUAUUAUAUAAAACAAAUAUAACAUAUAAUAUAUUAAUAUAAU	chr9	75503494	75503584	90	1021
1200	AUUACAGAGCUCAAGGUACUGUUAAAACCAGUAGCUAAAUCUUGCUACUGGUUUUAACAGUACCUUGAGUUCUUCCAUAUAUAUAAAAUC	chr9	75767941	75768031	90	1022
1201	CAAAUAUAUAUGUGUAUGUAUAUAUAUUUACAUUAAUAUAUAUUAUACAUAUUUAUAUGUAAAUGUGUAUAUAUUAUAUAUAUGUUAUAU	chr9	79097671	79097761	90	1023
1202	AAUAUAUGAAUAUAUAUAAAUAUAUAUAAAUAUAUGAAUAUAUAUAAAUAUAUAUAAAUAUAUGAAUAUAUACAAAUAUAUAUGAAUAUA	chr9	79750477	79750567	90	1024
1203	AUUAUCUGAAAUACUGCAGUUCUCAGAGUAAUAGAACUAAACUAUGUCUGUUACAGGUUUAGUUCUAUUACUCUGAGAACUGCAGUAUUU	chr9	82164934	82165024	90	1025
1204	AUCAACAUAUGUUUAUGUGUGUGUAUAUAUAUACACACACACAUACACAACAUAUGUUUAUGUGUGUGUGUAUAUAUAUAUACACAUGCA	chr9	83850679	83850769	90	1026
1205	UAUAUAUAUAUAUACAUAUACAUAUAUAUAUAUGUAUAUAUAUACAUAUAUAUAUACAUAUACAUAUAUAUAUAUGUAUAUAUAUACCAA	chr9	84357694	84357784	90	1027
1206	AUAUGCAUAUAUUCUAUAUAUAAUUAUAUAUGUAUUAUAUAUAAUACACAUAAUAUAUAAUACAUAUAUAAUUAAAAAUAUAUUAAUUAU	chr9	87737140	87737230	90	1028
1207	CAUAUACCUAAAUACAAUGUCAUAGAACACAUAGCUCUUAUUGUAUUAGUUUCAUUAGAGCUAUGUGUUCUAUGAUAUUGUAUUUAUUAU	chr9	88534603	88534693	90	1029
1208	GUGAUAUGGCAUCUCUGAAAUUAAAAUUGUAGAAUCUUCAGUCUCAUAAUCUGAAGAUUCUACAAUUUUAAUUUCAGAGAUGCCAUAUCA	chr9	88575760	88575850	90	1029
1209	AUACCUUUUAAAAUUUGUGAACCAGUUUGCAUUUUCCCUUGAGUGUGUAUGUAUAUAUGGGAAAAUGCAAACUGGUUCACAAAUUUUUAA	chr9	88835986	88836076	90	1030
1210	UGUGUAUAUAUAUAUAUGCCUAUAUCUAUACAAUCAUAUAUAGAUAUAGAUUUGGUAUCUAUAUGAUUGUAUAGAUAUAGGUAUUUAUGU	chr9	89859385	89859475	90	1031
1211	AUUUUAAUUUUUAGAUAAUUGGAAAAUGAUUCAGUUUUUUUGUUUGUUUAAAAACAAACAAAAAAACUGAAUCAUUUUCCACAUGUUUCA	chr9	90071227	90071317	90	1032
1212	AGAAAACCUAGACACAUGUAACUAAUGGUGUGCCUCUUUGGGAGAAAAGUCCCAGAGAAGCACACCAUUAGUUACAUGUGUCUAGGUUUU	chr9	90624475	90624565	90	1033
1213	AAAGGAUUCUUAAUAAAAGAGUGUAAAAAGAAUCAAAAAGUUACAUAUACAAUUUUUGAUUCUUUUUACACUCUUUUAUUAAGAAUCCUU	chr9	91552267	91552357	90	1034
1214	UAUAUAUACAUAUAUAUAUGUAUUAUAUAUAUAUGUAUUAUAUAUAUGUAUAUAUAUGUAUUAUAUAUAUGUAUUAUAUAUAUAUGUAUU	chr9	93212641	93212731	90	1035
1215	AUGUGUGUGCUUUAUAAGACUAUAUGUGUAUAUUUAUAGAAAUGGUUAGAAACGGUAUAUACAUAUAGUCUUAUAAAGCAUAUUAAUAGU	chr9	94132810	94132900	90	1036
1216	GGCUCUGCUAGUUCUCAAGGCCAGUGGAAGGAAUCCUUCCUGUACCUUCACAGGUGCUUUCCUCUCUCUCCUUCCACUGGACCUGUACAG	chr9	99142858	99142948	90	1037
1217	CGGCAUGAUAAAAUAUUAAUAUUAAUAUAUAUUAAUAUAUAUAUAUUAAUAUAUAUUAAUAUUAAUAUAUAUUAAUAAUAUAUUUCACAA	chr9	102539386	102539476	90	1038
1218	ACGCUGGAUCCAAGCCGUAUUUGUGACCUACACCACAGCUUACACAACACCGUGAGCUGUGGUGUAGGUCGCAGAUGUGGCUUGGAUCUA	chr9	102778435	102778525	90	1039
1219	AAUGAACAGACAUUGCAUAGAGUAGGUUAUAUUGAUUUAAAAAUUCUAGUUUCCCUAUUAGAAUAACCUACUCCAUGCAAUGUCCAUUCA	chr9	103455478	103455568	90	1040
1220	UGUGUUUAUGUGUGUGCAUAUAUAUGCAUGUAUAUAUGCCUGAAUACACAUAUGUACAUGCGUGUAUAUACACACACAUACAAAUAUACA	chr9	104800699	104800789	90	1041
1221	CAUACGUAUAUAUAUACGUAUGAUAUAUAUCGAUAUACAUCAUAUGUAUAUAUAUGAUAUAUAUUGAUAUAUAUCAUAUGUAUAUGAUAU	chr9	104967361	104967451	90	1042
1222	GUAGCUUCCCUAUCUGGGACAUGUGGCCUCUGGCCGCAUUUGGCACCUUGCCCAGGCAGGCCUAUGGCAUCCAUGUUUCUCCUGUUUGCA	chr9	106855021	106855111	90	1043
1223	UCAUAACAACAUUAGAAAGUAGCCUUUGGGGGCAGUAAACAUUAGAAAUAGUGCUGUUCACUGCUCCCAAGGGCUACUUGCUAAUGUUGU	chr9	108410104	108410194	90	1044
1224	AUAUAUAUACACACAUAUAUAUGUGUACAUAUAUGUAUACAUAUAUAUGUGUACAUAUAUGUACACAUAUAUAUGUGUGUAUAUAUAUGU	chr9	109380277	109380367	90	1045
1225	UAUAUUGUAUAAUAUAUAAUAUACACAUAUGUGUAUAUUAAUAAAUAAUACAUUAAUAUAUGUGUAUAUUAAAUAUAAUUAUUAAUAUAA	chr9	112361734	112361824	90	1046
1226	ACAUAUGUAUGUAUAUAUGCAUACACAUGCAUAUACAUGCAUAUACAUAUAUAUAUGCAUAUAUAUGCAUAUAUAUGCAUAUACAUAUAU	chr9	112916170	112916260	90	1047
1227	AUACAUACAUAUAUAUCAUACAUAUGUGUAUAUACAUCAUAUAUGUAUAUAUGCAUAUGUAUAUCAUAAAUGCAUGUAUUGUAUAUACAU	chr9	113163580	113163670	90	1048
1228	CAAUAAUGUGUAUACAUAUAUAUACACACACAUACAUUAUAUACCUACAUUUAUAUACAUAUAUGUGUGUGUGUAUAUAUAUGUAUAUAU	chr9	114426892	114426982	90	1049
1229	UUCAAGUUCUUCCGGGCUGUUCCCUCCUUUCUGAGGAGCCACUGACUUAGUGUUUCCUCUUCUCUCUACUUUUGGCCUGAGAGAAGGUUG	chr9	115043581	115043671	90	1050
1230	UUAGUAUUACAUAAUUUUUAUUAUAUAUGUGUGUGUGUGUAUAUAUGUGUGUGUAUACACACACAUAUAUACACACAUAUAUAUAUAUAU	chr9	116990308	116990398	90	1051
1231	GUGUGUGUGUAUAUAUAUAUUAUAUGUACACACAUAUAAUAUAAAUAUAUAUAUGUGUGUGUAUAUGUGUGUAUAUGUAUACAUAUAUAU	chr9	119158039	119158129	90	1052
1232	AUUAUACUCAUUAUUACACUCAAUAAUAUACUCAUUAUUAUAUAUAUUAUAAUAUAUAUAUAAUAAUGAGUAUAUUAUUGUAUCAUAUAU	chr9	120260440	120260530	90	1053
1233	GGAUAGGAAGGUUGUUGCUUAUAACUUCAAAAAACAUUAGUGACUAGACAGAGUUAUGUUUUUUGAAGUUAUAAGUAACAACCUGUCCUA	chr9	121199491	121199581	90	1054
1234	UCAUUUCAACAGUCCUCACAGACUCUUCACCAAGAGUGGUUUCCACCUUAGGGAACCACUUAUCUUCGCUCAUCCGUGAGAAACUGCUUU	chr9	122265532	122265622	90	1055
1235	GUAUAUGUAUAUAUUCAUAUAUACACAUAUAUACAUAUUGUGUAUAUAUGUAUAUAUGUGUAUAUGUGUAUGUGGUAUAUAUAUGAAGUC	chr9	122281867	122281957	90	1055
1236	UAUAUAUAUGUAUGAUUUUAUAAUCAUAUAUAUAUGUAUGAUUUUAUAAUCAUAUAUAUAUGUAUGAUUUUAUAAUCAUAUAUAUAUGUA	chr9	126328960	126329050	90	1056
1237	UUAUAUAUAUUAUAAUAUAUACAAUAAUAAAUAUUGUAUAUUAUAUAUUUACAGUAUUAUACCAUUAUAUAUAUUAUAGUAUAUACAAUA	chr9	127518760	127518850	90	1057
1238	AUACACAUAUAUAAUGAUAUAUAUAUAAUAUAUAUAUCAUAUAUAAUCAUAAUAUAUAUAUAAUAUAUAUAAUAAUAUAUAUAAUGAUUU	chr9	127639891	127639981	90	1058
1239	UGUGUUUAAUCCAGUGAUAAACUUUCUAAUUUCAGUUAUUAUAUAUUUGCAUAAUAACUGAAAUUAGAAAGUUUAUCACUGGAUUUUAUG	chr9	127722322	127722412	90	1059
1240	UGACUCAGGGCCCCGGGCAAGGGGAGCUCACAGCUCCUCCUCACUCCCCUCUUCUUACAGCCUGGGAUUACACACUUACAGCCCUGGGUC	chr9	131646313	131646403	90	1060
1241	AUAGUAUAUAUUAUUAUAUUAUAUAUUAUGUUACUAUAUCUGAUGUUAAUUAUAGUAUAUAUAGUAUAUAUUAUUAUAUUAUAUAUUAUG	chr9	132164938	132165028	90	1061
1242	UCGGAUUCAUUAACCACUGAGCUCCGAAGGGAACUCCACUCUAAUCUCUUUUAAAAGUAACUUACUACGAGUUCCCGUUGUGGCUCAGCA	chr10	45514	45604	90	1062
1243	UUGUCUUAAAAUUACAGUAUAACCAGCACUAGUAAGAGUUUCUGCUCAGAAUAGGUCUGGUUAUACUGUAAUUUUAAGACAAAAUUAAUA	chr10	815482	815572	90	1063
1244	GUAGGUAUAGACAUUCUAUUACCAGAGCCUCCAUCAGCAGCCACACGGCUGAUGGAGGCUCUGGUAAUAGAAUGUCUAUACCUACAUAGG	chr10	1132660	1132750	90	1064
1245	AUAAUAAAUUGAUAAAGAAAUUUAUUUAAUGUAUUUAAUGAUUUAAUUAAUAAAUUAAAUCAUUUAUAUUUAAUAAAUUAAAUUAUUAAU	chr10	1549558	1549648	90	1065
1246	CUAUAAUUUAUAUGUAAUUAUAAUUGAAUAUAAUUUUAUUAAAUAUUUAACUAUAAUUUAUAUUUAAUUAUAAUUAAUAUGAUUUAUAUU	chr10	2225584	2225674	90	1066
1247	UAUAUAUAUAUUAUUUUAUAUUAUUUAUAAUUAUCAUUAUAAUAAUAAUUAUCAUUAAUAUAAUAAUAAUGAUAAUUAUAAAUUAUACUA	chr10	3296080	3296170	90	1067
1248	UGUAUAUGUAUGCGUGUGUGUAUAUAUAUGUAUAUACAUGUGUGCGUGUAUGUAUGUGUGUAUAUAUACAUACAUAUAUAUAUGUAUAUA	chr10	3746449	3746539	90	1068
1249	AUAAAUAUAUUUAUAUUAUAUAAAUAUAAAUGUAUAUAAAUAUAUAAUACAUAAAUGCACAUAUAUUUAUAAAUGUAUAUAUAAAUAUAU	chr10	4678075	4678165	90	1069
1250	UUAUAAAUAUAUUAUAUAAAUAUAUAUAAUAAAUGUAUAUAUAGAAUACAUUAUAUAUAAUAUAUAUUUAUAUACAUAUAAAUGUAUAAA	chr10	4678273	4678363	90	1069
1251	AUACAUUAUAUAUAAUAUAUAUUUAUAUACAUAUAAAUGUAUAAAUACAUUAUAUGUAAAUAUUUAUAUAUUUAAAUAUAUAUAUGAUAU	chr10	4678318	4678408	90	1069
1252	UAUGUGUAUACACACAUAUGGAUAUGUGUAUAUACAUAUUGAGAUGUGUGUGCAUGUGCAUAUAUGCAUAUGUGUGUAUACAUAUAUGUG	chr10	5545378	5545468	90	1070
1253	UAUUGAGAUGUGUGUGCAUGUGCAUAUAUGCAUAUGUGUGUAUACAUAUAUGUGUGUAUACACAUAUGUAUAGAUGUGUGUGUACAUACA	chr10	5545414	5545504	90	1070
1254	GUCUGGUCCGGCUCAGAGGUCAGGGUCCAUCACCCCAGGCCCUUUUGUUCAGGCCUCUACCUUCCCCUGGCCUCCUCCGGGCAAACCUCC	chr10	5685688	5685778	90	1071
1255	GUAUAUGUGUGUGUAUAUAUAUAUGUAUGUAUGUGUAUAUAUAUGUAUAUGUGUGUAUAUAUAUAUGCGUAUAUAUAUGUACAUGUGUGU	chr10	6270868	6270958	90	1072
1256	AUAUAUGUAUGUAUGUGUAUAUAUAUGUAUAUGUGUGUAUAUAUAUAUGCGUAUAUAUAUGUACAUGUGUGUGUGUAUAUAUAUAUAUAU	chr10	6270886	6270976	90	1072
1257	AUAUAUAUGUAUAUGUGUGUAUAUAUAUAUGCGUAUAUAUAUGUACAUGUGUGUGUGUAUAUAUAUAUAUAUGUAUGUAUAUAUAUUAUG	chr10	6270904	6270994	90	1072
1258	UACAUGAUAAUUGAACAUACUUAAGUAUAAAUAAUAUGCUACAAUAAACAGUAGCAUAUUAUUUAUACUUCAAUGUGUUUUAGUUAUUAU	chr10	6881959	6882049	90	1073
1259	UUAUAUUAUAAUAAUAUUAAUAUAAUGUUAUAAUAUUAAUAUAACAUGUUAUUAUAAUGUAAUAAUAUUAUAAUAUAUUUAUUAUAAUUA	chr10	7756111	7756201	90	1074
1260	AAUAUUAUAAUAUAUUUAUUAUAAUUAUAUAUAUAUACAUAUAUAUAUAUGUGUAUAUAUAUAUAGUAGUAAUAGAAGUAGCAGUCAAAA	chr10	7756174	7756264	90	1074
1261	UAUUAUUUAUUUAUAAAUAAUAUAAUGAUAUCAUUAUUUAUUUAUAUUAUUUAUUUAUAAUAAUAUCAUUAUAUUAUUUAUCUAAUCAUG	chr10	8861581	8861671	90	1075
1262	AUGAUUAGAUAAAUAAUAUAAUGAUAUUAUUAUAAAUAAAUAAUAUAAAUAAAUAAUGAUAUCAUUAUAUUAUUUAUAAAUAAAUAAUAU	chr10	9014833	9014923	90	1076
1263	AGACUUCUUACAUCUCUGAUAAGAUUCGACUUAGAAUGAAGAUUUUCUAAGUCGAAUUUUAUCAGAGAUGUAAGAAAAGACUCAAAAACU	chr10	9127558	9127648	90	1077
1264	UAUGUAUAUGUGUAUGUACAUACAUGUGUGUAUACAUGUGUGUAUACAUAUAUGUAUGUGCAUGUGUGUGUAUAUGUGUGUAUACAUGUG	chr10	10976275	10976365	90	1078
1265	AUAUACACAUAUACAUUCACACACGUGUAUAUGUAUAUAUACAUUCACACACGUGUAUGUAUAUAUACAUUCACACGUGUGUGUGUGUGU	chr10	11210761	11210851	90	1079
1266	UAUAUAUAUGUAUGUAUAUAUAUGUAUGUAUAUAUGUAUGUAUGUAUGUAUGUAUGUAUAUAUAUACAUGUAUGUAUAUAUAUAUUUUUU	chr10	15482998	15483088	90	1080
1267	AUAAAAAUGUGAUGAAUCUUAGCUUGCAGUGCUGUUAGUACUGAAUGAACAGCACUGGAAGCUAAGAUUCAUCACAUUUUUAUGUCAUAA	chr10	15938794	15938884	90	1081
1268	AUAUACACAUAUAUAUACAUAUAUAUAAUAUAUAUACAUAUAUAAUAUAUAUACAUAUAUAUAUAAUAUAUAUAUACAUAUAUGGUUUAU	chr10	17400538	17400628	90	1082
1269	AUAUAUAAACCAUAUAUGUAUAUAUAUAUUAUAUAUAUAUGUAUAUAUAUUAUAUAUGUAUAUAUAUUAUAUAUAUGUAUAUAUAUGUGU	chr10	17541973	17542063	90	1083
1270	AUAUAUAUAUAGUGUGUGUGCGUGUGUAGUGUGUGUGUAUAUAUAUAUACAUACACAUAUAUACACACACUAUACACACAUAUACAUUUC	chr10	19817236	19817326	90	1084
1271	AUUAUAUAUAUAUACACACACACACAUAUAUAUAUAUAAUUGUAUGUAUAAUAUAUAUGUGAGUGUAUGUAUAUGUAUAUAUGUGUACAU	chr10	20719315	20719405	90	1085
1272	UUUAUGUGUAUGUAAUUGUAAUUAUAUAUACAUAUAUACAUAUGUAUACUUUAUGUAUAUAUAAUUAUAAUUAUAUAUGUACAUAGAUCA	chr10	21415024	21415114	90	1086
1273	GUAUAUAUAAUUAUAAUUAUAUAUGUACAUAGAUCAUUAAUAUAUACAUACAUGAUCUAUGUACAUAUAUAAUUAUAAUUAUAAAUACAU	chr10	21415078	21415168	90	1086
1274	UGCCGCAGAAUGUAUAUUAUAAUAUAUAAUUAUAUAUAAUAUGAUAUGAUAUAUUAUAUUAUAUAUAAUUAUAUGAUAUAUUAUAUAUAG	chr10	23786947	23787037	90	1087
1275	UUAUAUAUAUUAUAUUAUGUUAUCUUAUGAUAUUGUUACAUUAUCAUAUAUAAUGUAUAUAUAUUAUAAGAUAUAAGAUAAUAUAAUAAU	chr10	23787064	23787154	90	1087
1276	AUAUAUAUGUAUAUAUGUAUAUAUGUGUAUAUAUAUAUGUAUAACAUAUAUAUAUAUAUACACACAUGUAUAACAUAUAUAUAUAUAUUU	chr10	25494319	25494409	90	1088
1277	UAUAUGUAUAUAUGUAUAUAUGUGUAUAUAUAUAUGUAUAACAUAUAUAUAUAUAUACACACAUGUAUAACAUAUAUAUAUAUAUUCUUA	chr10	25695307	25695397	90	1089
1278	UGGUGUAGGCCAGCAGCUGCAGCUCUGAUUUCACCCCUCGCCUGGGAACCUACAUAUGCUGCAGUUGUGGCCCUAAAAAGACAAAAAAAA	chr10	26109424	26109514	90	1090
1279	UAUUGUUUUGUGUUUUUCCUCAUUCUCUCCAUUUGCCACUGCUGGAUUUACCGGCUAAAAUGUGGCCCACUUACUUUCCCUGAGUGAGGA	chr10	26158699	26158789	90	1090
1280	AAUAUUUUUUCCCAAUUGCUAAUCCCCCAUCAUUGGAGGAAAGAAUAUUCGCUUUCCUCUAAAUGAUAGGGGAUUAACAAUUGGGAAGAA	chr10	26181352	26181442	90	1091
1281	AGUAAAUAUAAAUACACUGUAUUACAUAAAUAUAUAGUAAAUAUAUAUUAUAUUUACUAUAUAUAAUAUAUUAUAUAUUAUAUUUACUAA	chr10	27163198	27163288	90	1092
1282	GAUUUGUUUCCAUUGCACCACAAAGGGAACUCUGAAAAUGUUUCUUUUUUAAAAAAAUUAUUUUGGGAGUUCCCAUUAUGGUGCAGUGGA	chr10	27172621	27172711	90	1092
1283	UAAUUAAUAUAUUAACAUGUUAAUAUUAAUUAAUAUAUUAACAUAAUGAUAUAUUAAUUAACAUAUCAACAUAUCAAUAUAUUAAUUAAG	chr10	28776097	28776187	90	1093
1284	UACACACACACAUAUAAAUAUAUAUGUACACACACAUAUAUAUGUAUACAUGUAUAUGUGUGUGUAUAUAUGUGUAUGUAUGUAUACAUA	chr10	29066068	29066158	90	1094
1285	ACACACAUAUAAAUAUAUAUGUACACACACAUAUAUAUGUAUACAUGUAUAUGUGUGUGUAUAUAUGUGUAUGUAUGUAUACAUAUAUAU	chr10	29163493	29163583	90	1095
1286	AUGUACACACACAUAUAUAUGUAUACAUGUAUAUGUGUGUGUAUAUAUGUGUAUGUAUGUAUACAUAUAUAUGUGUGUGUGUUCUUUUUC	chr10	29163511	29163601	90	1095
1287	GUAGGCCAGCACCUGUAGCUCUGAUUCAACCCCUAGCCUGGGAACCUCCAUAUGCUACAGGUGUGGCCCUUAAAGACACACACACACACA	chr10	31221586	31221676	90	1096
1288	CUGUGGCAUAGGCCGGCAGCUACAGCUCUGAUUCAACCCCUAGUCUGGGACUCUCCAUAUGCUGUGGCUGCAGCCCCCCCCACCCCAAAA	chr10	31920202	31920292	90	1097
1289	UGGCUGUGGCCAGCAGCUGUAGCUCCAAUUAGACCCCUAGACUGGGACCCUUCAUAUGCUGCAGCUGCGGCCCUUAAAUGUGAAAAAAUU	chr10	35092954	35093044	90	1098
1290	GCUUGUAUAUAUAUAUAUGUAUAUAUAUGUAUAUAUAUGUAUAUAUAUAUGUAUAUAUAUGUGUAUAUAUAUGUAUAUAUGUGUAUAUAU	chr10	35249194	35249284	90	1099
1291	UAUAUGUAUAUAUAUGUGUAUAUAUAUGUAUAUAUGUGUAUAUAUAUGUAUAUAUGUGUAUAUAUAUGUAUAUAUAUACACAAAAUUUUU	chr10	35249239	35249329	90	1099
1292	UAAGUAUACAGAUAUGUAAGUAUAUAUUAUGUAGUGCAUAUAAAUAUAUAUAUAUAAAUACUAUAUAGUAUAUAUAAAUAUACAUGUAUU	chr10	36497107	36497197	90	1100
1293	UAGGCCAACAGCUGUAGCUCCAAUUCAACCCCUAGACUGGGAACCUCCUUAUGCUGCAGUUGUGGCCCUUAAAAGCAAAAAGAAAAAGAA	chr10	37067518	37067608	90	1101
1294	UCAUGGAAAUUAGUUGAGUUCGUUACCGCUGAGCCACAGGGGGAACCCCUGGAUCUUUUUUUACAUUGGCUCAAACCCCUAGGACUCUAG	chr10	42312871	42312961	90	1102
1295	UAUUAUAUAUAUUUUAUAAUAUAUUAUAGUAUACAUUUAUAAAUGUAUACUAUAUAUAAAAUAUGUGUUAUAAAUAUAUAUUAUAUACAA	chr10	42684796	42684886	90	1103
1296	UGUAUGUAUGUAUAUAUACACUUUAUCAUAUACAAUUAUAUGUAUACAAUGUGUAUAUUGUGUACAAUAAAGUGUAUAUAUACACACGUA	chr10	42962527	42962617	90	1104
1297	ACUAUAUACAUAUAUGUGUGUGUGUAUGUACAUGUGUGUGUAUAUGUAUAUACACACAUAUGUAUAUACCCAUGUAUAUACAUGUAUUUU	chr10	44068843	44068933	90	1105
1298	UUAUAUAACAUAAUGAUAAUAUAUAAUGUAUAUUAUAUAAUGUAAUAAUAUAUAAUGUAUAUUAUAUAAUGUAAUGAUAAUAUAUAAUAU	chr10	44844787	44844877	90	1106
1299	UAUAUAAAUUAAUUGUAUAAUUAUAAAAUAAUUAUAUAUAAAUUAAUUAUAUGAUUACAAAAUAGUUAUAUAUAAAUUAAUUGUAUAAUU	chr10	45874666	45874756	90	1107
1300	CUCUCUCUCGGACGGCUUCUUGAAAAGGUAGGCAGGAGCCACCCGCUAGGAGUGUCUUCCUGCUCUUGCCUACAACCCUUAUGUGCCUGC	chr10	46255051	46255141	90	1108
1301	AUUAUUUUUCCACUAAAGAAAGUCAGGGGGAUUAUUUUGUUCUUUUUUUUGGCUGAGUAAUAUAAUGCCCUUGACUUUCUUUAGUGGAAA	chr10	47611999	47612089	90	1109
1302	UCCAUAUGCUGCAGGUGGGGCUAUAAAAAGAGAAAAGAAAAAAAAUUUAUUUUAUUUUUUUUAAUUUUAUGGCUGCACCUGCAGCAUAUG	chr10	49550509	49550599	90	1110
1303	AGCUCUAUUUGCAACCUACACCACAGCUCACGGCAGUGCCGGAUCCUUAACGAUCGGGCGUUGCCGUGAGCUGUGGUGAAGGUUGCAGAC	chr10	52099084	52099174	90	1111
1304	UGUGUGUGUGUAUAUAUACACAUAUACAUAUAUGUACAUAUAUAUGUGUGUGUGUGUAUAUAUACACAUAUACAUAUAUGUACAUAUAUA	chr10	52198102	52198192	90	1112
1305	CACAUAUACAUAUAUGUACAUAUAUAUGUGUGUGUGUGUAUAUAUACACAUAUACAUAUAUGUACAUAUAUAUGUGUGUGUGUGUAAAAC	chr10	52198120	52198210	90	1112
1306	CAUUAAAUAUCCACAUGUGGCUACCAUACUAUAAUAUACAGCACAUGGAAAUGUGCUGUAUAUUAUAGUAUGGUAGCCACUACACUUUUU	chr10	52222618	52222708	90	1112
1307	AAAUGAUCACAGCCUUGUAAAUUAACUAGACUUCAAUUAAGUGUUAUUUUAAGUUUUAUUGAAAUAUAGUUAAUUUACAAGGCUGUGAUC	chr10	52378174	52378264	90	1113
1308	UAUUUAUAUUAUAUAGUAUUAUAUAAAAUUAUAUAGAAAUUUUACAUAUUAUAUAAAAUUAUAUAUGAAAUUUCCAUAUAAUUUUAUAUA	chr10	55204984	55205074	90	1114
1309	UUAUAUAAAAUUAUAUAGAAAUUUUACAUAUUAUAUAAAAUUAUAUAUGAAAUUUCCAUAUAAUUUUAUAUAGAAAUUCCAUAUAUAAUU	chr10	55205002	55205092	90	1114
1310	AAAUUUUACAUAUUAUAUAAAAUUAUAUAUGAAAUUUCCAUAUAAUUUUAUAUAGAAAUUCCAUAUAUAAUUUUAUACAUUAUACAGAAU	chr10	55205020	55205110	90	1114
1311	UAAUAUAUAUUAUAUAUAACUAUAUAAAAUUAUAUAUUAAAAUAUAUAAUAAUAUAGUUAUAUUUAAUAUAGAAAUUGUAUAUACUAAUU	chr10	56418454	56418544	90	1115
1312	UCUACACGCCCUCCUUACUUCCAACCACGGCCUCCUUAUCGGCUCUUCAGAGCCUUCUGCUAUGAUGCCCUCGAAGGGGGCGUGUGUGCA	chr10	58352365	58352455	90	1116
1313	UCUCUGUGGCCUUUUACAAUUUACAAAUACAGGUCAAGGCCACGAUGGCUGGCCUUGACCUGUAUUUGUAAAUUGUAAAAGGGCAGAGGU	chr10	60584617	60584707	90	1117
1314	GGUUUAAGUGGUUCCUGAGAUAUAAGAUUAAGUGUUUGAGCGGUACACUUAAUCUUAAAUCUCAGGAACCACUUAAAAAUCAAAAAUCAU	chr10	61401880	61401970	90	1118
1315	GGGCUCUGCUAUUCCCCCUCCCUGCCCAGGCCACUGCUUUUGGAUGUGCAGCGGCCCUGAGGCUGAGGAUCCAUUCUCUGCCCUUCGUGA	chr10	63536158	63536248	90	1119
1316	GAAAAGAAGGAGCCCACGUCUAGCCAGGCAGCCUCAGCUGGGUUUCAGCACUUCCCAGGCUGCCUGGCUCCUGCUCUGCUCCUCAAAGGG	chr10	66454219	66454309	90	1120
1317	AUAUUAUUAUAUAUAAUAAAUACAGUAUAGUAUAUAUAGUAUAUAUAGUAUAUAUAGUAUAUACCAUAUAGUAUAUAUAGUAUAUAUUAG	chr11	423757	423847	90	1121
1318	UAUGUUAUAUACACAUUAUAUGUUAUAUACAUAUGUUAUAUAACAUAUAAUGUAUGUUAUAUACAUAUAUGUUAUAUAACAUAUAAUGUA	chr11	4393441	4393531	90	1122
1319	GGAGAGCUCUCCCGGCCCAGUCCCCCUCCCCUAAGUUCCCAGGAAUCUGAAUGGGGGCUUUCUUUUCUUCUCCUGGGCAGGUAGGCUCUU	chr11	4875472	4875562	90	1123
1320	CUGGCAUAGGCUGGUACCUGUAGCUCCGAUUUGACCCCUAGCCUGGGAACUCCCAUAUGCUGCAGGUUCAGCCCUAAAAAGCAAAAAAAA	chr11	7891885	7891975	90	1124
1321	AGGACAGGGCGGGUGCUCUGGAGGGCCGACUCCAGUCCCAUCCUUCCCAACCUUUCUUUCUCAACAAGGCCCUCGCUGUAUUUGCCCUGC	chr11	9481861	9481951	90	1125
1322	UAAAUUAUAGUUAAUUUAAAUUAAAUAUAGUUAAUAUAAUUAACUAUAUUUAAUUUUUAAAUUAAAUAUAGUUAAAAUAUAGUUAAUAUA	chr11	13566898	13566988	90	1126
1323	CAUAUGCCACGGGUGCGGCCUUAAAAACAAAAAAAACAAAAAAACAAAGAUUUUUUUCUUUUUAGGGCUGCACCUGUGGCAUAUGUCAAU	chr11	15257719	15257809	90	1127
1324	CAUAUGCCACGGGUGCGGCCUUAAAAACAAAAAAAACAAAAAAACAAAGAUUUUUUUCUUUUUAGGGCUGCACCUGUGGCAUAUGUCAAU	chr11	15401494	15401584	90	1128
1325	GACACACACACAUAUAUAUAUGUAUAUAUAUAUAUGUGUAUAUAUAUAUGUAUAUAUAUAUGUGUAUAUAUAUAUGUAUAUAUGUGUGUG	chr11	18234811	18234901	90	1129
1326	GUUAACCACUGUGCCACGACGGGAACUCCAUUAUACCUUCUUUUUAAAAUCUGUUUUCGGAGUUCCCGUCGUGGCACAGUGGUUAACGAA	chr11	18660241	18660331	90	1130
1327	CUGAGAAAUAGCUGCCCUGGUUCUUUUUCUGCCCCAGGGUCCUUUCAGGACCCUCUUCCAUCUUCAUCCCUUGGCUGGUUAUGGUCUCUG	chr11	21693475	21693565	90	1131
1328	AGAACUUCCAUACUCUGAAGGUGUGGCCCUUAACAAAACAUUUGUUUUGUUAAGGGCCACACCUUCAGAGUAUGGUGUGGCCCUUGACAA	chr11	23089177	23089267	90	1132
1329	UGUCACAGCAACCCCAACAGGCUGAGACAAUUCCAUUCAGUGUAUUUAUGUGGAACACACUGAAUGGAAUUGUCUCAGCCUGUUGGGAAU	chr11	24158800	24158890	90	1133
1330	UAUAUAAAUAUAUUAUAUGUAUAAAUAUUUAUAAAAUAUAUAAAAAUAUUAUAUGUAUAAAUAUUUAUAUACAUAUAUAUGUAUAUAUCA	chr11	25443685	25443775	90	1134
1331	UAUAAAUAUAUUAUAUGUAUAAAUAUUUAUAAAAUAUAUAAAAAUAUUAUAUGUAUAAAUAUUUAUAUACAUAUAUAUGUAUAUAUCAUA	chr11	25633207	25633297	90	1135
1332	AUAUAUGAUAUAUAUGUUAUAUAUAUGAUAUAUGUGUUAUAUAUAUGAUAUAUGUGUUAUAUAUAUGAUAUAUAUCAUAUAUAUGAUGUU	chr11	26275906	26275996	90	1136
1333	AUAUAUGUGUUAUAUAUAUGAUAUAUGUGUUAUAUAUAUGAUAUAUAUCAUAUAUAUGAUGUUUUAUAUGUUAUAUAUGUUAUAUAUAUA	chr11	26275933	26276023	90	1136
1334	GUGAUGCUUUGCAAAUAUAUACAUACAUAUAUAUGUGUACAUAUAUAUGUGUGUGUGCAUAUGUGUGUGUGUGUGUAUAUGUAUAAGGCA	chr11	28817515	28817605	90	1137
1335	AUAUUUAUUAUAUAAAUAUGUAUUUAUAUAAAUAUGUAUUGUUUAUAUAAAUAUGUAUUUAUUAUAUAAAUAUGUAUUAUCUUUAAUUAA	chr11	30297727	30297817	90	1138
1336	UAUAUAUGUGUGUGUUUGUGUGUGUGUGUGUAUGCAUGCAUGUGUGUGUGUGUGUAUACAUACAUAUACAUACAUACAUACAUAUAUAUA	chr11	30547765	30547855	90	1139
1337	AUAUAUGUGUGUGUUUGUGUGUGUGUGUGUAUGCAUGCAUGUGUGUGUGUGUGUAUACAUACAUAUACAUACAUACAUACAUAUAUAUAU	chr11	30609496	30609586	90	1140
1338	UGAAGACCGGAUUACAAAAAUGAUAGAGAUGGCUGAGACUCUCCUGAUCACUUAGCUGUCUCUAUUAUUUUUGUAAUCUGGUCUUCAAUC	chr11	33197581	33197671	90	1141
1339	AUGUAUAUAUAUAUAUGUGUAUGUAUAUAUAUAUAUGUGUAUACAUAUAUGUGUAUAUAUAUAUGUGUAUAUAUAUAUGUAUAUAUAUGU	chr11	34974604	34974694	90	1142
1340	AAUAUUACAAUGAAGCAGUUCAGUAUUGAUAGAAGUAAAAUUGAGAGUACAUGGCCCUUCUAUCAAUACUGAACUGCUUCAUUGUAAUAU	chr11	35659828	35659918	90	1143
1341	AAUGGAAUAUUAUAUUUUAUAAUAUUAUAUUAUUGAUAUAAUAUAUAAUGUUAUAUUAUGCAAUAAUAAAAUAUUAUAUAUAAUAUACUA	chr11	36605071	36605161	90	1144
1342	UAUAUAUAUAUAAAUAUAUAUAUAAAUAUAUAUAAAAAAUAUAUAUAAUAUAUAUAUAAAUAUAUAUAUAUUUUUUAAAUUUGCUGGUCU	chr11	36755776	36755866	90	1145
1343	UGAUAGAUACAUACAUAUAUAUGUGUGUAUGUGCAUAUAUAUGUACACACACAUGUAUAUGUGCAUACAUAUGUAUACAUGUAUAUAUAA	chr11	37174636	37174726	90	1146
1344	UAUAUAUUUCAUAUAUAUAUAAAUAUGUAUAUAUUUCAUAUAUAUAUAAAUAUAUAUAUAUAUGGUGUAUAUAUUAUCUAGUUCUCUACU	chr11	37973620	37973710	90	1147
1345	CCCUAUUUAUGCAAUUGCUAAAAGAAUAAAAUUAUAAUUAUAAAUAUAAAGUUAUAAUUUUAUUCUUUUAGUAAUUGUGUUAAGUAGGGA	chr11	38903869	38903959	90	1148
1346	UAUCUCUCUAUAUAUCUCUAUAUAUCUACCUAUAUAUAUCUAUAUAUAGGUAGAUAUAUAUAGGUAGAUAUAUAUAUAGAUAUAUAUAUA	chr11	40011328	40011418	90	1149
1347	AAUUGGAUUGGACAUCUAAAUAUAUCUAAUUGACUUUGGUAGGUAAAGUAUUACCUUCAAAGUCAUUUAGAUAUAUUUAGAUGUCAAAUA	chr11	41438278	41438368	90	1150
1348	UAUAUACAUAUGUAUGCAUAUGUGUAUAUAUAUAUGUUCAUAUAUAUGUGUGUGUAUAUAUACAUAUAUGUAUGUGUGUGUGUAUAUAUA	chr11	41581270	41581360	90	1151
1349	CAGGCCAGCAGUUACAGCUCCAAUCCAAUCCCUAGCCUGGGAACUUCCAUAUGCUGUGGCCUUGGCCCCAAAAAGACAAAAAAUAAAAAU	chr11	42445999	42446089	90	1152
1350	AUAUGUGUGUAUAUAUAUAUGUACAUAUAUAUGUGUGUAUAUAUGUGUGUGUGUAUAUGUGUGUGUAUGUGUAUAUAUAUAUUUGUGUGU	chr11	43717321	43717411	90	1153
1351	AUAAAUGCUCUAUUGUGUUAUAUAAUAUAAUUAAUAUAUAGUAUAUAAUAUAUAAUUAAUAUAUAAUAUAUAAUAUAAUAUAAUAGCAUU	chr11	44521525	44521615	90	1154
1352	AAAAAUACAUGUGUGUGUAUAUAUAUAUAUGGGUAUGCCAUAUAUAUAUAUGUGGGUAUGCCCAUAUAUAUAUAUACACGCACAGACAUA	chr11	44636725	44636815	90	1155
1353	AAAUAUAAAUAAAUAAAUAAAUAAAUAAAUAAAUAAAGUGUAUGUAUAUAUAUACAUAUAUAUAUAUAUGUAUGUAUAUAUAUUCAUUUU	chr11	46326997	46327087	90	1156
1354	AUUUCAUAUAUAUAUAUGAAAUAUAUAUAUGAAAUAUAUAUAUGAAAUAUAUAUAUGAAAUAUAUAUGAUAUAUAUAUGUGAAAUAUGUA	chr11	49656097	49656187	90	1157
1355	AACAUAGUAUAUAUAUAUGGCUUGUAUACUAUAUACAUUUUAUAUAUAUAUAUGAUGUAUAUAGUACAUAUAUAAUAUAUAUGUACAUGU	chr11	50959450	50959540	90	1158
1356	UACUAUAUAUAUACUAGUAUAUAGUAUACUAGUAUAUGUAUAUAAUAGUAUAGUAUAUAUAUGUACUAGUAUAUAGUAUAUAAUAGUAUA	chr11	51039172	51039262	90	1159
1357	UACUAGUAUAUAGUAUAUAAUAGUAUACUAUAGUAUAUAAUAGUAUACUAUAGUAUAUAAUAGUAUACUAGUAUAUAAUAGUAUAGUAUA	chr11	51039235	51039325	90	1159
1358	AUUAUAAUUAUAUAUAUUUUAUAUAUAAUACAUUAUAUAUAAUACAUAUAUAUAUAAUACAUUAUAUAUAAAAUAUGUAUUUUUUAAGCC	chr11	52143535	52143625	90	1160
1359	AAAAUUGUUUUCUGGUCAUAUAAAACCUUAAUAAUAUAAUUAUAUAUAUAAUAUAAUAUAAUUAUUAAGGUUUUAUAUGACUAAACUAUA	chr11	52694965	52695055	90	1161
1360	GGUUGAUACUGCCUGAUGAAAAACAAGACUUUUAAAAUUUUUUAUCAUAAAAGUCUUGUUUUUCAUCAGGCAGUAUCAACCCAUCUAAAG	chr11	52773355	52773445	90	1162
1361	AUAUAUAUACAUCAUAUGUAUAUGUAUAUAUACAUAUAUAUACAUCAUAUGUAUAUGUAUAUAUACAUAUAUGUACUGUAUAUAUACAUA	chr11	56171143	56171233	90	1163
1362	UAGACGUAUAUAUACAUCAUAUAUAUGUAUAUAUACAUAUAUAUACAUCAUAUAUAUGUAUAUAUACAUAUAUAUACAUCAUAUAUAUGU	chr11	56171323	56171413	90	1163
1363	AUAUGAUGUAUAUAUGUAUAUAUACACAUAUAUAUGAUGUAUAUAUAUGUAUAUAUACAUAUAUAUGAUGUAUAUAUAUGUAUAUAUACA	chr11	56306017	56306107	90	1164
1364	AUACAUAUAUAUGAUGUAUAUAUAUGUAUAUAUACAUAUAUAUGAUGUAUAUAUACGUCUAUAUACGUAUAUAUAUGUCUAUAUAUGUAU	chr11	56306071	56306161	90	1164
1365	UAUAUAUGUAUAUAUACAUAUAUAUGAUGUAUAUAUACGUCUAUAUACGUAUAUAUAUGUCUAUAUAUGUAUAUAUAUGUCUAUAUGUAU	chr11	56306089	56306179	90	1164
1366	UAUAUGUAUAUAUAUGUCUAUAUGUAUAUAUACAUAUAUGUGUCUAUAUAUGUAUAUAUAUGUGUAUAUAUAUGUAUAUAUACAGUACAU	chr11	56306152	56306242	90	1164
1367	UAUAUGUAUAUAUACAUAUAUGUGUCUAUAUAUGUAUAUAUAUGUGUAUAUAUAUGUAUAUAUACAGUACAUAUAUGUAUAUAUACAUAU	chr11	56306170	56306260	90	1164
1368	UAUGUGUCUAUAUAUGUAUAUAUAUGUGUAUAUAUAUGUAUAUAUACAGUACAUAUAUGUAUAUAUACAUAUACAUAUGAUGUAUAUAUA	chr11	56306188	56306278	90	1164
1369	UGUAUAUAUACAGUACAUAUAUGUAUAUAUACAUAUACAUAUGAUGUAUAUAUAUGUAUAUAUACAUAUACAUAUGAUGUAUAUAUAUGU	chr11	56306224	56306314	90	1164
1370	UAUAUAUAAUAUAUAUCAUAUACAUGUAUAUUUAUUAUAUAUACAGAUAAAUACACAAGUGUAUGAUAUAUAUGUUAUAUACAUUUCAUU	chr11	57129553	57129643	90	1165
1371	UCUCAAAUAGCACUUAAAGGACGUUUGCUUUUUUCCCCUCUGUGGUUGCAGGCACUCGUUCCCCAAACCUCCUUUGAGUGUCUCUGUAUA	chr11	58818385	58818475	90	1166
1372	UAGGCCUGCAGCUGCAGCUCUGAUUCAACCCCUAGUUUGGGAACUUCCAUAUGCUGCAGGUGCACCUGUUUAACUAAAUACGUAUAUACA	chr11	58944151	58944241	90	1167
1373	UAUAUAUAUGUGUGUGUAUAUAUAUACACACACACAUAAAUACAAAUAUGUGUGUGUGUAUAUACAUACAUACACAUGAGAAUAUAUAUA	chr11	59943547	59943637	90	1168
1374	UAUGAAUAUUGGAUACUUAUUUUUCCACUGUGAAUAACUGUAUAUUUAUAAAAAAUAAAUAUAGUUAUUCACAGUGGAAAAAUAAGUAUC	chr11	60271948	60272038	90	1169
1375	AUCCUUAACCCACUGAACAAGGCCAGGGAUUGACUAGGAACCAUGAGGUUGCGGGUUCGAUCCCUGGCCUUGCUCAGUGGGUUAACGAUC	chr11	61468750	61468840	90	1170
1376	AUUUAAAGGGCUACAGGUGAAUUCCUCUAGUUAUUUUGUCCAACAGUUAUUUCUGCCCCAUUAUUGUACUAGAUCAGUUCACUUAUAGGA	chr11	64554364	64554454	90	1171
1377	UAUAGUACGUGUAUAAUACGUAUAUAUACGUACAGUACGUGUAUAUACGUACUGUACGUAUAUUAUACGUAUAUAUACGUAUAAUACGUA	chr11	68564746	68564836	90	1172
1378	UGUGCUGGGUGGUUCCUACUCGCUUCCAUGUUGCCAGGUAACCUUCCUGCCGGGGAUGCCCGGCACUGUGCCCACCUGGUAAAGACCACC	chr11	69661567	69661657	90	1173
1379	AUUCUUCACAGAACUGGAGUGAAAAAAUUUAAAAGGUGUUUCCACACAAAUUAAAAAUUUUUUCACUCCAGUUCUGUGAAAAAUACCAUU	chr11	69675625	69675715	90	1173
1380	AUGAUGGAAGAUAAUAUAAGAAAGGGAAUAUGUAUGUGUGUAUAUAACACACACAUACAUAUUCCCUUUCUUAUAUUAAUAUAUUCCCUU	chr11	71058097	71058187	90	1174
1381	AUAUGUGUGUGUACAUAUAUAUAUGUGUGUGUGUGUACAUAUAUAUGUGUGUGUACAUAUAUAUGUGUGUGUACAUAUAUAUGUGUGUGU	chr11	72033040	72033130	90	1175
1382	AUAUAUGUGUGUGUGUGUACAUAUAUAUGUGUGUGUACAUAUAUAUGUGUGUGUACAUAUAUAUGUGUGUGUACAUAUAUAUGUGUGUGU	chr11	72033058	72033148	90	1175
1383	UGUGUGUGUACAUAUAUAUGUGUGUGUACAUAUAUAUGUGUGUGUGUGUACAUAUAUAUGUGUGUGUACAUAUAUAUGUGUGUGUACAUA	chr11	72033103	72033193	90	1175
1384	GUGUACAUAUAUAUGUGUGUGUACAUAUAUAUGUGUGUGUACAUAUAUAUGUGUGUGUACAUAUAUAUGUGUGUGUACAUACAUAUAUGU	chr11	72033148	72033238	90	1175
1385	UAUAUGUGUGUGUACAUACAUAUAUGUGUGUGUACAUAUAUGUGUGUGUACAUAUAUAUGUGUGUGUGUACAUAUAUAUGUGUGUGUGUA	chr11	72033211	72033301	90	1175
1386	UAUAUGUGUGUGUACAUAUAUAUGUGUGUGUGUACAUAUAUAUGUGUGUGUGUACAUAUAUAUGUGUGUGUGUGUGUACAUAUAUAUGUG	chr11	72033247	72033337	90	1175
1387	GUGUGUACAUAUAUAUGUGUGUGUGUACAUAUAUAUGUGUGUGUGUGUGUACAUAUAUAUGUGUGUGUGUACAUAUAUGUGUGUGUACAU	chr11	72033274	72033364	90	1175
1388	CAUGUAUAUAUAAUGUAUUUAUUUAUUAUAGGUAUAUAUGUAUAUGCCUAUAUGUAUAUACCUAUGAUAAAUAAAUAUAAUGCAAUAUAA	chr11	73544320	73544410	90	1176
1389	UUCUUCUAAUAUUUAUAUUAGAUGUAUAUAUAUUAGGUGUAUGUAUUAGAUGUAUAUAUAUUAGAUGUAUAUAUUAGAUGUAUAUUAUAU	chr11	75539422	75539512	90	1177
1390	UAUCCCUGAGCCAAAACAGGAAGGCCAACAGAUACCUUUUCACUUCGGUGUUUCUCCUUCUGUUGUUUCAGCCACCAUCACCGCCAGGGG	chr11	75668248	75668338	90	1178
1391	UCUGCACCACAGCCACAGCAAUGCAGGAUUUGGGCGGUGUAGGUCGCAGACGUGGCUCAGAUCCUGCGUUGCUGUGGCUGUGGUGUAGGC	chr11	78607945	78608035	90	1179
1392	CGCCCUGCCCUCUCUGGGGGCCACUUUUCUGGGCGCGCCAUUUGUUAGCGCUUCAAAGACCCUCCCUUCAGGGCCCCCUCUCCAGGGCAC	chr11	78879124	78879214	90	1180
1393	AAUAUAUAUGUAUGCAAUAUAUGUAAUAUAUAUGUAUGUAACAUGUGUAAUGUACGUGUGUAAUACAUGUGUUAUAUAUUAUAUAUAUAU	chr11	79807771	79807861	90	1181
1394	GCAUAGGCCACCAGCUGUAGCUCCGAUUCGACUCCUAGCCUGGGGACCUCCAUAUGCUGCAGCUGUGGCCCUAAAAAGCAAAAGGAAAAA	chr12	1435114	1435204	90	1182
1395	CUGGGCUUCCUGAGGGUCACUGAGCAGGACUGGCUUUCCCAGUGGGGGGCUUUCUGCUCUGCUCCCCUUCCCUCCCUUUCUCCCUGGACC	chr12	2227132	2227222	90	1183
1396	GGCCUUUGCUGUGUUCUCUUUCUUUCUUUCUUUCUUUGGCCUUGCCCAUGGCAUGUGCAAGUUCCAAGGCCAGGGAUGGAACUUGCGCCA	chr12	2471644	2471734	90	1184
1397	GGGGGGUCCCACAGGCUCGGGGAUCACAAAACUCAGGCGUUUUGUCCCUGAGCAUUUUUCUCCCUCGCUUUUGAAGACAUUUCUAUUUCC	chr12	2556937	2557027	90	1185
1398	UUCUAGUUUUCACACUAAGUAAAUCACAGAGAUUGAGACAAGGUUGUGUUGGAACCAGCUUUGUCUUAAUCUCUGUGGUUUACUUAGGGG	chr12	3816937	3817027	90	1186
1399	GAUAUGUGUAUGCAUAUAUAGACAUGUAUAUAUAGGUAUAUGUAUAAUGUAUAUACAUGUAUAUACAUGUGUGUGAUGUAUACAUAUAUA	chr12	5930092	5930182	90	1187
1400	UGUAUAUAUGUAUAUACAUACACGUAUAUGUGUAUAUAUGUAUAUACAUACAUGUACAUGUAUAUACAUACACGUAUAUGUAUAUAUGUA	chr12	6786847	6786937	90	1188
1401	AUAUAUGUAUAUACAUACAUGUACAUGUAUAUACAUACACGUAUAUGUAUAUAUGUAUAUACAUACAUGUACAUGUAGAUACAUACAUGU	chr12	6786928	6787018	90	1188
1402	ACACGUAUAUGUAUAUAUGUAUAUACAUACAUGUACAUGUAGAUACAUACAUGUAUAUGUAUAUACAUACAUGUAUAUGUAUAUACAUAC	chr12	6786964	6787054	90	1188
1403	CAUACAUGUAUAUGUAUAUACAUACAUGUAUAUGUAUAUACAUACAUGUAUAUACAUACAUGUAUAUACAUACAUAUAUAUGUAUUGUGU	chr12	6787009	6787099	90	1188
1404	AAAAUUGGUAUAUUUUUAUCUCAGUUAAUAUACACACUCCUGAUUUCUGAGUGUGUAUAUUAAAUGGAAUAAAAAUAUACCAAUUAUAUU	chr12	7230601	7230691	90	1189
1405	ACUCUUCUUAAUAAAUUAAUUAUUGAUAAUUAGUUAAUUAACUAAUUAGUUAAUUAAUAAUUAACUAAUUAUUGAUAAUUAUUUAAUUAA	chr12	7873525	7873615	90	1190
1406	AUUAUAUAAAAUAAUAAAUAUAUAACAUACAAAUAUAGUAUAAAUUAUAUAAAUUAUAUUAUUUGUAGUUAUAUGUGUAUUAUUAUAUUA	chr12	9770986	9771076	90	1191
1407	UGGGGGUGGGGUUCAGCACCAGGGGACAUCAGGAGGGAGACUCUUGUCCCAGACUCAAAGACCCCAUCCUUCUCUCUCUCCCCCUCACCA	chr12	17674561	17674651	90	1192
1408	GUAGGCCAGCAUCUGCAGCUCCAAUUCAACCCCUAGCCUGGGAACUUCCAUAUGCUGCGGGUGCAUACCUAAAAAGCAAAAAAACAAAAA	chr12	21736018	21736108	90	1193
1409	CCUUGCCCAUGCCUCCCUUCUUUUUCUUUUUUCCUAGGGCUGCACCUGCAGCAUAUGGAAGUUCCCAGGCUAGGGGUCAAAUGGGAGCUG	chr12	23339260	23339350	90	1194
1410	AAUGGAUCCCGAUUGUAUGCAGUGGAGUCCAUGCAGCGAGGCCCAUCACGCUGCAUGGAAUCCACUGCAUUCAAUCGGGAUUCAUUUUAC	chr12	23607919	23608009	90	1195
1411	GUCAUAUAUAUAUAUAUGUACACACAUAUAUAUAUAUAUAAUUUGAGAAAAAGAAUGUAUAUGUGUGUAUAUAUAUGUAUAUAUUUUUUC	chr12	25552432	25552522	90	1196
1412	AUUAUAAAUGUAUAUAUAUAAUUAAUGUAUAUUUUAAAUUUAUAUUAUUUAUAAUAUAUUUUAUAUAAUUGUAUAUAUUACAUAAUAAAU	chr12	26091289	26091379	90	1197
1413	UAGAUAUAUAUGAAUAGUAUAUAUGUAUACUAUAUAUAUAUUAUAUGUAUAGUAUAUAUAUAUAUAUUAUAUAUAGUACAUAUAUUAUAU	chr12	26874109	26874199	90	1198
1414	AUAUAUGUAUACUAUAUAUAUAUUAUAUGUAUAGUAUAUAUAUAUAUAUUAUAUAUAGUACAUAUAUUAUAUGUAUAGUAUAUAUAUAUG	chr12	26874127	26874217	90	1198
1415	AUAUAUACCUAUAUAUCUACAUCUACAUCUAUAUCUAUAUCUAUAGGUAGAUAUAGAUGUAGAUGUAGAUGUAGAUAUAUAGGUAUGUAU	chr12	27116560	27116650	90	1199
1416	UUAUUUUAAUAUAUAUAUUUAUAUAUUUAAUGUAUAUUUCAAUAUAUAAUUUAUAUCAAAAAUUAUAUAUUAGAUAUAUAUGUGUAUGUA	chr12	28756828	28756918	90	1200
1417	AGAACGUCAAUGAUAGAUUGUUAAAGGUGAAAUGAUACUAUAAAGCCUACAUGCUUUAUAGUAUCAUUUCACCUUUAACAAUCUAUCAUU	chr12	29380888	29380978	90	1201
1418	GUAUAUAUACUAAGAAAUUAUAUAUAUUAUUAUAUAUAAUUAUAAAUAGAUAUUAUUAUAUAUAUAAUUUCUUACUAUAUAUAUAUAAAA	chr12	29438740	29438830	90	1202
1419	UAUAUAUAUUAUUAUAUAUAAUUAUAAAUAGAUAUUAUUAUAUAUAUAAUUUCUUACUAUAUAUAUAUAAAAGUAUAUAUAUAAAGUUUU	chr12	29438758	29438848	90	1202
1420	CUCAAAAUCAUCCAUGCACAAUUAUACCACCUCUUCUCAUGAUUUCUGAUUUUGGUGGUAUAAUUGUGCAUGGAUGAUUUUGAGUCUUUA	chr12	29712925	29713015	90	1203
1421	GUGAAUAUAAUAUUGAUUUGAAUCAAAUUGAAAUACUCAUCAUUCUUUAAUAUGAUGAGUUACUUCAAUUUGAUUCAAAUCAACAUUAUA	chr12	30109123	30109213	90	1204
1422	GUUGAACUUGAACAAUAAAAUAAACACUUUGGGGAGGAGUAUGGAUCUCAGGGCACACUCCUCCCCAAAGUGUUUAUUUUAUUGUUCAAG	chr12	31524103	31524193	90	1205
1423	GUAGGGCCGCAGUUACAGCUCUGAUUCGACCCCAAGCCUGGGAAUCUCCAUAUGCCACGAGUGUGGCCCUAAGAAGCAAAUAAAUAAAUA	chr12	32282407	32282497	90	1206
1424	GAUUUGUUAACCACUGAGCCACGAUGGGAAUUCCAAUAAGAGUAUUAUAAAACAUUUGUUGGAGUUCCCAUUGUGGCUCAGUGGUAAUGA	chr12	32613445	32613535	90	1207
1425	GUUCCUAUAAGCAUUAUAUAUAUAUAUAAAUAUAUAUAUAAAUAUAUAUAUAAAUAUAUAUAAAUAUAUGUAAAUAUAUAUAAAUAUAUA	chr12	33889537	33889627	90	1208
1426	UCUUUAUGUCUUCUUUGGAGAAAUGUCUAUUUAGAUCUUCUGAAGUGAGUAAAAGAUUUGAACAGACAUUUCACCAAAGAAGAUAUGUAG	chr12	33910804	33910894	90	1208
1427	UUUGUACUGUUUUUACUUUUGGGAGAGAUUCUUAAUAUGCUGAACCUUCUGAAUAGGUUCCCUAAUACUCCUUUCUCUCCUAAGGUUCAU	chr12	37051363	37051453	90	1209
1428	UGUGAAAGAACAUGACGGAAGAUAGUAUGAGAAAAAGAGUUAUAUAUAUAUUCUUUCUCUCAUGCUAUCUUCCGUCAUGUUCUAUCACAA	chr12	37357894	37357984	90	1210
1429	GGCCAGCAGCUACAGCUCCUAUUCAGUUCCUAGCCUGGGACCUUCCAUAUGCUGUGGGUGCAGCCCUUAAAAUAAUAAUUUAAAAAAAGA	chr12	38274733	38274823	90	1211
1430	CUGGGGCAUGGGCCAGCAGCUACAGCUCCUAUUCAGUUCCUAGCCUGGGACCUUCCAUAUGCUGUGGGUGCAGCCCUUAAAAUAAUAAUU	chr12	38395072	38395162	90	1212
1431	CUAUUAAUUAAUAUUAUUGUAAUUACAUACUAUAUAAUAAUAUAGUAUAUUAAUAUAUAAUAUGUAAUUACAUACUAUAUAAUAUUAAUA	chr12	39639601	39639691	90	1213
1432	UAUAUUAAUAUAUAAUAUGUAAUUACAUACUAUAUAAUAUUAAUAUAGUAUAUUAAUAUAUAAUAUGUAAUUACAUACUAUAUAAUAUUA	chr12	39639646	39639736	90	1213
1433	UAGUAUAUUAAUAUAUAAUAUGUAAUUACAUACUAUAUAAUAUUAAUAUAUUAAUAUGUAAUAUGUAAUUAUAUACUAUAUAAUAUUAAU	chr12	39639691	39639781	90	1213
1434	AUAUAUUAAUAUGUAAUAUGUAAUUAUAUACUAUAUAAUAUUAAUAUAUUAAUAUGUAAUAUGUAAUUGUAUACUAUAUAAUAUUAAUAU	chr12	39639736	39639826	90	1213
1435	AUAUUAAUAUGUAAUAUGUAAUUGUAUACUAUAUAAUAUUAAUAUAUUAAUAUGUAAUAUGUAAUUAUAUACUAUAUAAUAUUAAUAUAU	chr12	39639781	39639871	90	1213
1436	AAUAAUUAAUAUAUUAUAAUAUAAUGUAUUGCUAUAUGUUUAAUAAUAGUAAAUAAUAUUAAAUAUGUCAAUAUAUUAUAUAUUAAUAUA	chr12	39832516	39832606	90	1214
1437	UAAUAUAUUAUAAUAUAAUGUAUUGCUAUAUGUUUAAUAAUAGUAAAUAUAUUAAUAUUAAAUAUGUCAAUAUAUUAUAUAUUAAUAUAA	chr12	39930238	39930328	90	1215
1438	AAACUUAAAAUAAAUAAGAUACACAUAAAAUUUACCAUCUUAUUUUAAUUUUUUAAAUAAAUAAGAUGGUAAAUUUUAUGUGUAUUUUAC	chr12	41563450	41563540	90	1216
1439	AUUUAUUUAAUAUAAAUUUAAUAUUAAGUACAUUAAUAUUACAUAAAUAUAUAGUAAUAUUAAAUAAAUUUAAUAUUAAAUAAAUAUAUA	chr12	42048289	42048379	90	1217
1440	UCCAAGGUAGGAAGGGCCGGAGGAAGUCAUUCCCCCUUAACAGCACUAUUAAGUAUACAAAUGACUUCCUCUGGCCCUUCCUACCUUGGA	chr12	46622278	46622368	90	1218
1441	UACGGUUUCAUCUUCUACCUGCUCGCCUCCAUCCUGCUCUCUUUGCUCUUAAUUCUCAAGGCGGGAAGGAGGUGGAACAAAUAUUUUAAG	chr12	47054197	47054287	90	1219
1442	GUAUAUAUGUAUAUAUGUAUACAUAUAUACGUAUAUGUAUAUAUAUAUACGUAUAUGUGUGUGUAUACAUAUAUACGUAUAUGAGUGUGU	chr12	49584619	49584709	90	1220
1443	UAUACGUAUAUGUGUGUGUAUACAUAUAUACGUAUAUGAGUGUGUAUACAUAUAUAUGUAUAUGUGUGUGUAUACAUAUAUACGUAUAUG	chr12	49584664	49584754	90	1220
1444	AUACGUAUAUGAGUGUGUAUACAUAUAUAUGUAUAUGUGUGUGUAUACAUAUAUACGUAUAUGUGUGUGUGUAUAUAUAUGUAUAUGUGU	chr12	49584691	49584781	90	1220
1445	GGGACCCAGGCCCUCUGUUCACCCGGCCGCCCUCCUUCUGCUUUCUUUUGUUUCUUUCCUUCCUGCUGGGUGAGCGAGGUCGCUGGUCUC	chr12	50856868	50856958	90	1221
1446	UUGUAUUACAUUAUGUAUACAAUUGUAUAUAUUAUGUAUAUAAUGUAUAUGCAGAUAAUGUAUACAGUUGUAUACAUUAUUGUAUUAUAU	chr12	51650155	51650245	90	1222
1447	AAAUUAUAAAUUAAAUAUAUAGUACCAAUAAUAUAUAAUAUAAAUAUUAUAUUUAUAUUAUAUAUUACAUAUUUAUAUGUUAUAUUAUAU	chr12	53754220	53754310	90	1223
1448	UCCUUACAGAGCUGCACCAGGGCCGGUGGGUGGCCCUCUGUCACCUCUCGGUUCCCGCCUCUCUUACUCCAUGCCAGCCGCCGGCCUUGG	chr12	56875663	56875753	90	1224
1449	CGGCCAGCGGCUGUAGCUCCUAUUCCACCCCUAGCCUGGGAACUUCCAUAUGCUGCAGCUGUGGCCCUAAAAAUAUUUUUAAAAAUUUUU	chr13	1172062	1172152	90	1225
1450	UAAUGGAAAAAAAUAUUAAAAUAUGUAUGUAUAUAUAUAUGUAUAUAUAUUAAAAUAUGUAUAUAUAUGUGUGUGUAUAUAUAUAUAUCU	chr13	1648270	1648360	90	1226
1451	ACAUUAUCAUGCUCCAUCCUAAGUGACUAGAUAUAGUUCCCAGUGCUACACAGCAGGAUAUCUGGUCACUUAUGAUGGAGCAUGAUAAUG	chr13	3718945	3719035	90	1227
1452	ACAUCUGUAUGUAUGUAUGUAUGUAUGUACGUAUGUACGUAUGCACGUAUGUACGUAUGUAUGUAUGUAUGUAUGUAUGUAUGUAUCUAU	chr13	3938320	3938410	90	1228
1453	CAAUGUUUCAGACGUACAGCAAAGUGCAUAAUUAUAUAUAUUUAUAUAUUAUAUAAAUACACUUUGCUGUUCGUCUGAAACAUUGCAAAU	chr13	3942847	3942937	90	1228
1454	GAAAUUAAAUAUUCUAUAUAUAAAUUAAAUAGUAUACAUUGUUAUUUAUAGUGUUUAAUUUAUAUAUAGAAUAUUGCAUUUCUAUAUUAU	chr13	4773484	4773574	90	1229
1455	CCCAGUCAUAUAUAUAUAUACAUGUAUAUAUAUAUAUACACAUAUAUGUGUGUGUAUAUAUAUAUGUAUAUAUAUGUAUAUGUAUGUAUA	chr13	7190011	7190101	90	1230
1456	AUAUAUAUAUACACAUAUAUGUGUGUGUAUAUAUAUAUGUAUAUAUAUGUAUAUGUAUGUAUAUAUGCAUAUAUAUGUAUAUGUGUAUAU	chr13	7190038	7190128	90	1230
1457	AAUUUAUUACUUGUGACUCCUCCUCUUUCUGAUGGUUGGGCUUAAAUUAAGCCCAGCCACCUCCAUUGUAAUUAGUCACUACUCCUGCCU	chr13	7350319	7350409	90	1231
1458	AGCCCUGUCUCAAGGCCUUUGACCAUGCUGUUCUCUCUGACAAGAAUGUGCUUGUCUCAAUUCUUUGCAUGGCAGGUUUCCUCCUGGGCC	chr13	9246061	9246151	90	1232
1459	UGUAUUAUAUAUAUUGUAAUAUAUGUAUAUAUGUAUAUGUGUGUAUGUAUGUAUAUGUAUAUGUAUUUAUAUAUAAUAUUAUAUAUAACA	chr13	9532378	9532468	90	1233
1460	UAUUAUAUAUAUAAUAUAUGUGAUAUAUAUAUUAUAUAUAUAAUAUAUGUGAUAUAUACAUUAUAUAUAUAAUAUAUGUGAUAUAUGUGA	chr13	10161586	10161676	90	1234
1461	UAUACAUUAUAUAUAUAAUAUAUGUGAUAUAUGUGAUAUAUAUUAUAUAUAAUAUAUGUGAUAUAUAUUAUAUAUAAUAUAUAUGAUAUA	chr13	10161640	10161730	90	1234
1462	UUAUAUAAAUAUUCAUUAUAUAUAAAUAUAUGAUAUGUAUUAUUAUAUAAAUAUAUGUUAUAUAUAAAUAUAUGUGAUAAAUAUAUAAUA	chr13	11401804	11401894	90	1235
1463	UUCAAACAAGCUCUUGGUUUUAUUAAUUUUCUCCAUUGUUGAUUCAAAAAACAAUGGAGAAAAUUAAUAAAACCAAGAGCUUGUUCUUUG	chr13	12548269	12548359	90	1236
1464	UAUUGUAAAUAUAUAUACUAUAUAAUUAAUAUAUAUUGUAAAUAUAUACUAUAUAAUAUUAAUAUAUAUUGUAAAUAUAUAUACUAUAUA	chr13	13498084	13498174	90	1237
1465	UAUAUAAAUAUAAAUAUAUUUGUAUAUAAUUUAUAUAUAUAAUUUAUAUAUAUAAUUUAUAUAUAUAUAUAUGUAUGUAUUUGUUUUCUU	chr13	13548214	13548304	90	1238
1466	AUAUAUAUAUAUAUGUAUACAUAUAUAUGUGUAUAUAUAUGUGUGUAUAUAUAUAUGUGUAUAUAUAUGUGUGUGUAUAUAUGUGGGUAU	chr13	14595166	14595256	90	1239
1467	UGUGGGUAUAUAUGUGUGUGUAUAUAUAUGUGUAUAUAUAUAUGUAUAUAUAUGUGUGUGUGUAUAUAUAUAUGUAUAUACACACACAUA	chr13	14595247	14595337	90	1239
1468	UUGUGGAAAUAAGCAAAGAAUAAUGAAUACGACCAUCCUGAGAGAGCCUCUACUCAGAAUGGUCGUAUUCAUCAUUCUUUGCUUAAUAAA	chr13	15035590	15035680	90	1240
1469	UCACAAAUAUCUGUACCAAGAAUUGGGCUGAAUAUCUAUACCCAUAUCUAUCUAGGUAUAGACAUUCAGCCCAAUUCUUGGUACAUAUAC	chr13	17503606	17503696	90	1241
1470	GAGUCAGGAUGCCAGGGGUCUGCCUUCCCCAAAUCUCCUUCCUCUCCAGGCCCCCAUUCCCAAAGGCUCACCCCCUGGCUCCCCUGACAG	chr13	21895912	21896002	90	1242
1471	GGAGCCCAGCACCUUCCCUUGCCUCCUCCUGUCCAUUGAGAGUCAGUCUCUAGGGGGAGAAUUUCGCAUCUUAUGGGUUCCCACUUUAAG	chr13	22212856	22212946	90	1243
1472	UCUUACUUUCCUCUGACACCUUCCUCUGUGGGGCUCCCCUCGUGCCCUGACAAAGGGCAACCUUCCUUUUGCUGCCCUAUGGAGGAACAU	chr13	22421035	22421125	90	1244
1473	CCUUCCUCUGUGGGGCUCCCCUCGUGCCCUGACAAAGGGCAACCUUCCUUUUGCUGCCCUAUGGAGGAACAUCUAGACACUUACCUGCCU	chr13	22421053	22421143	90	1244
1474	AACAUAAGAAAAAGAAUGUAUAUGUGUAUAUAUAUAUACAUGUAUAUAUGUAUAUAUAUAUACAUGUAUAUAUAUAUACGUAUAUAUAUA	chr13	25422175	25422265	90	1245
1475	CACAAUAUGUGACUCUAAUACCCAAUUAUAUAUACCCUUCUGCUCAAAAAGGUAUAUGUAAUUGGGUAUUAGAGUCACAUAUUGUGAACA	chr13	26654302	26654392	90	1246
1476	AUAGCCAGCCCUUUACCAUGCAGGGUGUGGGCCACAACCUCAGCUUCGUGGCCCAGCUGCCCGCCCUGCGCUACCUCAGCCUGGCGCACA	chr13	29050939	29051029	90	1247
1477	AUCCUUAACCACUAGGCCACCAGGGAACUCCUAUAUAUUAUUUAAAAAUAAAAAUAGAGAGUUUCCCUGGUGGCCUAGCAGUUAGGGAUC	chr13	29546821	29546911	90	1248
1478	ACUUGGGGCUAAGAUUGCUCUGGCUUCACUCUCUCUUUAUCUGGCACCUUGUUUUAACCACUCUCAUAGGAGCCAGGGCCUCUGGCUCUG	chr13	30086722	30086812	90	1249
1479	AAAAUACAUGUGUGUAAUAUAUAUAAAAUAUAUAUGUAAUAUAUAUAAUAUAUAUGUUAUAUAUAUAUAAAUAUAUAUGUAAUAUAUAUA	chr13	31128175	31128265	90	1250
1480	CUUACUAGAUUCCUAGAGCCUAAACCAAACCCAGGCCACCCAAAGAACAAAACGUGGAUGCCUGGGGCACUUCCUGGCUCUGUCCUUUCA	chr13	31281472	31281562	90	1251
1481	UUUCUGUACAUAGGUUCAUUUGUCCUGUAUAUUAUAUUCCAUCAUGUUAUAUGAUAUGAAUCUAUAUAUAGGACAAAUGAACCCAUGUAU	chr13	34550074	34550164	90	1252
1482	UUUAUAUAUACAAUAUAUUAUAUACAUACUAUAUACUAUAUGUAUAUAUAGUAUGUAUAUAAUAUAUUGUAUAUAUAAUAUAUGCUGUAU	chr13	35404489	35404579	90	1253
1483	CAUAUGUAUACAUAUAUAUGUGUAUAUAUAUAUAAUACAUUAUGUGUGUAUAUAUAUGUAUGUACAUGUAUAUGAAUAAUAUAUGUUUAU	chr13	37009252	37009342	90	1254
1484	AUAUAUGUAUGCACAUAUAUAUGCAUAUAUAUAUACUUUUAUAUAUAUAUAUGUGUGCACAUAUAUAUGCAUAUAUAUACUUUUAUAUAU	chr13	38018989	38019079	90	1255
1485	UUUUAUAUAUAUAUAUGUGUGCACAUAUAUAUGCAUAUAUAUACUUUUAUAUAUAUAUGUGUGUGUGCACAUAUAUAUGCAUAUAUAUAU	chr13	38019025	38019115	90	1255
1486	UUUAUAUAUAUAUGUGUGUGUGCACAUAUAUAUGCAUAUAUAUAUACUUUUAUAUAUAUAUAUAUGUGUGCACAUAUAUAUGCAUAUAUA	chr13	38019070	38019160	90	1255
1487	AAAUAUUAUGUUAGCACAUAUAUAUAUACAUACACACACACAUACAUAUAGAUAUAUAUAUGUGUGUGUGCAUAUACAUAUAUAUGUGUA	chr13	40159441	40159531	90	1256
1488	GGCACGGGCCAGCACCUGCAGCUCCGAUUCAACCCCUAGCCUGGGGACUUCUGUAUGCUGCAGGUGUGGCCAUAAAAAGAAAAAAAUAAA	chr13	46520146	46520236	90	1257
1489	AACAUUUUUUGACAUUAUUAGAUAUUUUAUAAAGAACUUGAAAUAAAUAAUUAUAUACUUCAAGUUCUUUAUAAAAUAUCUAAUAAUGUC	chr13	48762253	48762343	90	1258
1490	CUCAUCUGUGACCUAUACCACAGCUCACAGCAUCGAUGCUGCUGUGAGCUGUGGUAUAGGUCACAGAUGAGUCUUGGACUUGGCAUGGCU	chr13	49396222	49396312	90	1259
1491	CACAUAUAUAUAUGUGUAUAUACACAUAUAUACACAUGUAUAUAUAUGUGUAUAUAUGUGUAUAUAUAUAUGUGUGUGUAUACAUAUAUA	chr13	49930795	49930885	90	1260
1492	AUGUGUAUAUAUGUGUAUAUAUAUAUGUGUGUGUAUACAUAUAUAUGUAUAUAUAUGUGUAUAUAUAUGUGUAUAUACACAUAUAUAUAU	chr13	49930840	49930930	90	1260
1493	UAUAACAGCAAAUCAUUUAUAUAUAUAUAUUUAAAUAUAUAAUAAUUUAAAUAAACAUAUAAUUUAAUAUAUAUUUAAAUAUAUACAUAU	chr13	50701681	50701771	90	1261
1494	UUUCAGACCUUCAAUUUCCAUGUAGGCUUUCCCCUUGCAGAUAAGUUUUAGGGGAAAGCCUACAUGGAAACUGAAGGUCUGAAAAUGUAU	chr13	50775544	50775634	90	1262
1495	UCAUUCAUUCAUUCAUUGGUGUAUGCAUAUGUAUAGCAGGCAGUAAAUAACUAACUAAAUAAAUGCAUAUACAGAUAAAUGAAUGAAUGA	chr13	52397713	52397803	90	1263
1496	UCAUUCAUUCAUUCAUUGGUGUAUGCAUAUGUAUAGCAGGCAGUAAAUAACUAACUAAAUAAAUGCAUAUACAGAUAAAUGAAUGAAUGA	chr13	52555573	52555663	90	1264
1497	GUUUUAAUUAUAUAUAUGUGUGUGUAUAUAUAUAUAAUUAAAUAUAUAUAUUUGAAUACAUAUAUACACACACAUAUAUAUAUAUAUUCA	chr13	53440588	53440678	90	1265
1498	AAUAUAUAUAUAUAUGUGUGUGUAUAUAUGUAUUCAAAUAUAUAUAUUUAAUUAUAUAUAUAUACACACACAUAUAUAUAAUUAAAACAC	chr13	53563096	53563186	90	1266
1499	GGGAACUUCCAUAUGCUAUGAGUGUGGCCAUGAAAAUAAAAUUUUAAAAAAAUUGUUUUUUUGGUCAUACCUGUGGUAUGUGGAAGUUAC	chr13	55443853	55443943	90	1267
1500	AAAUAUAUAAUGUAUAUUUUAAAUGAUAUAAAGUAUAUAGAAAUAUUUCAAUAUACUUUGUUAUAUGCUAUAUGCAUUAUAUGUAAAUAU	chr13	55649071	55649161	90	1268
1501	UAUAUAUUUUAUAUAUGUUAUGUAUAUAUAAAACAUAUGCUAUAUAUAUGAUUUAUGUAUAUGUAACAUAUAUAUGGAUAUAUAUAGGUU	chr13	57036736	57036826	90	1269
1502	UACCAUCCAUACACUGGUGACGCCCCACCCUCUCUCUUGACUGGCAGAUGCCAUCCCCCUUUCCAAUGGGGUGUCUAAAAAGUGCCUGGG	chr13	59252761	59252851	90	1270
1503	ACCUGACCAAAGAAGCUUCCAUCCAAAUAUAUCCAUCUGACCGAUUUUUGGUCAGAUGGAUGUAUUUGGAUGGAAGCUUCUUUGGUCAGG	chr13	60302602	60302692	90	1271
1504	AUAUAUAUAUAUACAUAUAUAUGUGUGUGUGUGUGUAUAUAUACAUAUAUAUAUAUACAUAUAUAUGUGUGUGUGUGUAUAUAUAUAUAU	chr13	61635745	61635835	90	1272
1505	UAUUCUUUAUAUAGAAUUUAUAACUGAAUAUAUAUGUACAUAUAUAUAUAUGUACAUAUAUAUUCAGUUAUAUACAUAUAUUAUUUUUCA	chr13	62283178	62283268	90	1273
1506	CAAUCUCUUGGCUCACACUUGGCCUUUGCCUCCAAUCUUUUGACCCAGGUCAAAAGAUUGGAGGCAAAGGCCAAGUGUGAGCUGCUGUGA	chr13	64382878	64382968	90	1274
1507	UGAAUCCUCUACCCCAGCCGUCUACCUGAUACGGUUCACAGCUUUUCAUAUGUGAACUGUAUCAGGUAGAUGGCUGGGGUAGAAAGAAUU	chr13	65019673	65019763	90	1275
1508	AUGUGUAUAUAUAAAAUAUAUACAACUGUUGAUAUAUAUAAACUGUUCAUAUAUUUAUAAACAGUUGUAUAUGUAUAUAUACAUAUACAU	chr13	65208367	65208457	90	1276
1509	UAUAUAUAUAAAUACAUAUAUAAAUAUAUACACACAUACACAUACAUACACUGUGUGUGCAUGUGUGUGUGUAUAUAUAUAUAUAUGUAU	chr13	67111948	67112038	90	1277
1510	AUUAAUAUGACAUAUAUAUUUAUUAUAUAUAAUAUAUUGUAUAAUUUAUAUAUUAUUUAUAUAUAAUAUAAUAUAUAUGUACAUAUAUAG	chr13	70162309	70162399	90	1278
1511	GUGUGUGUAUAUAUACGUGUAUAUAUAUAUCAUGUAUAUAUACACAUGUAUAUAUAUACAUGUAUAUAUAUAUACACGUAUAUAUAUAUG	chr13	70704388	70704478	90	1279
1512	UAUACAUGUAUAUAUAUAUACACGUAUAUAUAUAUGUGUAUAUAUAUAAUGUAUAUAUAUACAUAUAUACAUGUAUAUAUAUAUCAUGUA	chr13	70704442	70704532	90	1279
1513	UAUAAGAUGAAUAUACUGUAUAUAUGAAUUAUAUAUAUGAAUAUAGAAUAUAUAUAUAUAGAAUAUAUAUAUAGAAUAUAUAUUCUAUGA	chr13	71043292	71043382	90	1280
1514	AUAUAAUAUUUGUAUAAAUUAUGUAAUUUAAUUUAAUUUAUAUAAAAUUUUUAUUAAAUUUACAUAAUUUACAUAAUUUAAUUAUGUAAA	chr13	71505928	71506018	90	1281
1515	UCCUUGCUCCUUUCUCUCCUCCACAGGGGUGCUAUGUGCAUAGCCUUCUAUAAUCCCUGUGGGCAUUCUCCUGGAGCAAUCUCUUGGUCG	chr13	74193832	74193922	90	1282
1516	AAAACAUUCUUAUUUAUGAAUAAGAAUAUAAAUAUAUAUUUAAUAAUAUAUUUAUGAAAAUAUUCUUAUUCAUAAAUAAGAAUAUAUUUA	chr13	75688867	75688957	90	1283
1517	UAUGUAAAUAUAUUUUAUAUAUUUUAUAUAUACUAUAUAUUUUAUAUUAUGUAAAUUAUAUAAAUUAUGUAAAUAUAUUACAUAUAAUAU	chr13	80563024	80563114	90	1284
1518	UUUAAUUACAUAUUCAUAUAUAUUUAUGUAUAUAAAUAUAUAUUUAAUUACAUAUUCAUAUAUAUUUAUGUAUAUAAAUAUAUGUUCUCA	chr13	82845541	82845631	90	1285
1519	AAAUAUAUAUGUAUAUGUGUGUAUGUAUAUACAUAUAUAUGUAUAUGUAUAUUUGUAUAUGUAUAUACAUAUAUAUGUAUAUGUAUAUUU	chr13	87139045	87139135	90	1286
1520	GUGUAUGUAUAUACAUAUAUAUGUAUAUGUAUAUUUGUAUAUGUAUAUACAUAUAUAUGUAUAUGUAUAUUUGUAUAUGUAUAUGUAUAU	chr13	87139063	87139153	90	1286
1521	AAGUUGUAUGAGUAAAUAUCAUUAAUAUAGAUAUUCCAAAAGUUGUAUGAAAUUCCUAAAAAUCUAUAUUAAUGAUAUUUACUCAUACAA	chr13	89567776	89567866	90	1287
1522	CACGUCAUUUCCCCCUUCAAAUGGCCUAAAUCAUCAUUAAUCCCAUACAUGAAUGAUGAUUUAGGCCAUUUGAGGGGGGAAAAAAGUGCU	chr13	91282249	91282339	90	1288
1523	UCCCUGGCAGCUGGGAUCUGUUAUUGCUGUGGCUGUGGCACAGGCCAGCAGCUGCAGUUUCACUUCAACCCCUAACCUUGGAACUUUCAC	chr13	91570501	91570591	90	1289
1524	CUUUGUCCUGCAUAUUUUGCAGUUUUAUUAUGCAAACAUAAUAAUAUGAAUACAGCAUAAUAAAACUGCAAAAUAUGCAGGACAAAGAGA	chr13	91793233	91793323	90	1290
1525	AUUUCUAUUAAAAAUAUAAAAUAUAUAUUUUAUAUAUAUUUUAUAUAUAUAUAAAAUAUAUUUAGUAUAUUUUUUAUUCACAUACACAUA	chr13	92888911	92889001	90	1291
1526	AAAAAAGAGAGGUCUUCAUCUUCUCAUAAGGCCACAGUCCUAUCGGAUUGGGGCCCCACCCUUUUGACCUCACUUGACCUUAAUUACCUC	chr13	93326959	93327049	90	1292
1527	AUAUUUAUAUUUAAUAUAUAUUAAUAUAUAAUAUACAUUAUAUUUGCAUAUAAUAUAUAUUUAAUAUAUAAUAUAUUAAAUACAAUAUAU	chr13	93941740	93941830	90	1293
1528	UGAAAUAUUUUCCAAUACUUUCAAUAUUGGAAAAUAUUUUCAAAUAUUUUCCAAUACUUUCAAUAUUGGAAAAUAUUUUCAAAUAUUUUU	chr13	95914693	95914783	90	1294
1529	UUUACCUGUUUGACUCCUACAAAAACCAGAUAAAUUUGGUGAUGAUGAUCUGCCACAAUUUAUCUGGUUUUCGUAGGAGUCAAACAGGUA	chr13	96606631	96606721	90	1295
1530	CAAGCAAAUUCUAGGGCAUCAGUUUCCUCCUCUUUAAAAUGGGAACCAGGUGUUCCCAUUGUAGCUCAAUGGAAACAAACCCAACUAGUA	chr13	98871562	98871652	90	1296
1531	AUAUAUAUAUAUAGUUAUAGAAUGUAUAUAAAUAUUAUAUGUAUAUCAUAUAUACACAUAUAAAAUAUACAUAUAUAAUUAUAUGUAUAU	chr13	100306567	100306657	90	1297
1532	UAUGUAUAUUUAUAUAAAUAUUAUAUUUAUAAUAUAAAAUACAUUUAUUUUAUAUAAAUACUAUAUUUAUAUACAUAUAUAAAUAAAAGA	chr13	100306648	100306738	90	1297
1533	UUUAUUUAUAUAUGUAUAUAAAUAUAGUAUUUAUAUAAAAUAAAUGUAUUUUAUAUUAUAAAUAUAAUAUUUAUAUAAAUAUACAUAUAA	chr13	100413280	100413370	90	1298
1534	UGGCGCCCACUUCGCCUCUGUCCACUGUUGCCUGGCCCUGCCUCACUUCCUGUGGGACCUGCAGAGGCUGUGUGGGCUCUCGUGCCAGUU	chr13	100923121	100923211	90	1299
1535	ACAUGUGUAUAUAUAUGCACACAUACAUAUACAUAUAUGUAUAUGUAUGCACACAUACAUAUACAUAUAUGUAUGUGUGUGUAUAUAUAU	chr13	104196259	104196349	90	1300
1536	UUUGAAAUACUGCUUUGAAAUUAAAUAAAUGAUUUUUAUUUUUUUCCAUUAUAAAAAUCAUUUAUUUAAUUUCAAAGCAAUGAAAUUAAA	chr13	105898276	105898366	90	1301
1537	CUCAAUUUAUAUAUACAUAAAUGUAUAUACACAUAUGUGUAUAUAUAUUUAUGUAUACAUAAAUGUAUAUAUACAUAUGUGUAUAUAUAU	chr13	106185574	106185664	90	1302
1538	UACAUACAUAUGCAUAUGUUGGCAUAUAUAUAUAUGAAAUUUAUAAUAUAUAUAAUAUAUACCAACGUAUGCAUAUGUAUAUAUACAUAU	chr13	107063119	107063209	90	1303
1539	UACAUAUGUAUAUAUAGUACUUUGCAAAGAUACAUAUAUAUAUACCUUUAUAUAUAUCUAUAUAUGUAUCUUUGCAAAGUACUAUAUAUU	chr13	107893432	107893522	90	1304
1540	AAUAUUUUUAAUAUUUUAUUGUUUAAAAUAGUUAAGCUUUCGCUUAACUGUUUAACUAUUUUAAGCAAUAAAAUCUUAAAAAUAUUCAUU	chr13	109143586	109143676	90	1305
1541	UUAUCUUUAGUCAUCUGUGUUGUGUCCAUUAUUCCCCUAGAUUCCCAGUAGACAACUGGGAAUCUGAUUUCAUCCAAGAAACACCAUUAA	chr13	110612116	110612206	90	1306
1542	ACUGCCUUUCCCAACAAGAGGCAAUUAAGGUUAAAUGACCUCAUUUAACCUUAAUUGCCUCUUGUUGGGAAAGGCAUCUAACCUGAUCAG	chr13	115461532	115461622	90	1307
1543	GUGUGUGUAUAUGUAUAUAUAUAUGUAUAUGUAUGUGUGUAUAUAUAUAUAUGUAUAUGUACAUAUACAUAUAUAUGUACUUUUUAUAUU	chr13	115888681	115888771	90	1308
1544	GGAGAGGAGGGCUCUUCCUCUUCCUCUGAACUUUCCCUGCCUCUCACCUGGGGUCUGGCUUAUUCUCUGUGGAGCCCUCACUUUCAUAAA	chr13	116038747	116038837	90	1309
1545	AUACAUAUAUGUGUGUAUAUAUAUAUACAUACAUAUAUAUAUAUUUUAUGUAUGUAUGUGUGUGUGUAUGUAUAUACAUUUAUUUAUUUA	chr13	116952382	116952472	90	1310
1546	ACAAUUUGUACCAAUUUCUGCUGUACAGCAUAGUAUAUAUAUGUAUGACUGGAUCACUAUGCUGUACAGCAGAAAUUGGUACAACAUUGU	chr13	117274591	117274681	90	1311
1547	UAAAAUAAAUAUAAAAUCUUUUUUAUGUGUAUAUAUAUAUGUGUGUGUGUGUAUAUACAUAUACACAUAUAUGUGUACACAUUUUUUAAA	chr13	118675954	118676044	90	1312
1548	UAGUUUUCAAAUAUAUAUAUAUUUGAAAUAUAUAUAUAUAAAUAUAUAUAUAUAAAUAUAUAUAUGGCAGCUAUAUAUAUAUUUAAGAAU	chr13	119064115	119064205	90	1313
1549	UUACAUUGAGUGACUUUAUGCCCUUGGGAAAUAUACUCAAUUUCUUUAACCUUUCUAGUAUAUUUCCCAAGGGCAUAAAGUCAUUCAAUG	chr13	119580517	119580607	90	1314
1550	CAUUCAGAUCCAUUGCAACAGAGAUAUGACUUUUUUACUUGAAGAUAUGAAUUUUUAUACUUCAAGUCAUAUCUCUGUUGCAAUGGAUCU	chr13	119636281	119636371	90	1315
1551	UUUUAACUAUUUUUUUCCUUGAACCUUCCUAAAAGAUUUUGUAAAAUCAUUUAGGAAGGUUCAAGGAAAAAGUGUGUUAGAUUGAUUAGU	chr13	121134358	121134448	90	1316
1552	UCUGCAAAUAAAUUUAAUCAUUAAGUGAUGCCUGUGCAAUAAAAAUACCCCCUUGCACAGGCAUCACUUAAUAAUUAAAUUUAUUUGCAG	chr13	123288103	123288193	90	1317
1553	AUAUAUAUAUAUUUUUUUAUGUAUAUAUUUUUAUGUAUAUAUGUAUAUAUAUAUACACACAUAAAUACAUAAAAAUAUAUACAUAAAAAU	chr13	123732424	123732514	90	1318
1554	GGAUAGGGUGGCAUCUGCAGCUCUGAUUCGACCCCUAGCCUGGGAAUUUCCAUAUGCCACAGGUGUGGCCCUAAAAAUAAAAAUAAAAAU	chr13	124817536	124817626	90	1319
1555	UACAUAAUAUAUAAUAUACAAUAAUACAUAAUAUAUAUAAUACAAAUGUAUUAUAUAUAAUAUAUAAUACAAAUUUGUAUUAUAUAUAUA	chr13	125885458	125885548	90	1320
1556	AUAAUAUAUAUAAUACAAAUGUAUUAUAUAUAAUAUAUAAUACAAAUUUGUAUUAUAUAUAUAUAAUACAAAUAAAAUAUAUAAAGUAAA	chr13	125885485	125885575	90	1320
1557	AAGGUAUGAUUUAAUCAUAUUGAGUAUUUAAGUAUGAUUUAAUCAUACUUAAGUAUUUAAGCAUGAUUUAAUCAUACUUUUAAUAUUUAA	chr13	127583056	127583146	90	1321
1558	AGUACAUCUUACAGAAUUACCACAGCAAUUCAAUAUCUACUUGGUUUCAAUUGUAGAUAUUGAAUUGCUGUGGUAAUUUUAAAAUUUACU	chr13	130457710	130457800	90	1322
1559	AUAUAUGUGUGUAUAUAUAUAUAUGUAUAUAUAUGUGUAUAUAUAUGUGUAUAUAUAUGUAUAUAUAUAUGUGUAUAUAUAUACACAUAU	chr13	132510673	132510763	90	1323
1560	AUAUAUGUAUAUAUAUGUGUAUAUAUAUGUGUAUAUAUAUGUAUAUAUAUAUGUGUAUAUAUAUACACAUAUGUAUAUAUAUACUCUCAU	chr13	132510691	132510781	90	1323
1561	UAAAACUCCUUAUAUAUAUAAAAACACCUUAAAAUUACAUCUAUUAAAAUUUAAUUAAAUUUUAAUAGAUGUAAUUUUAAGGAUUUUUUU	chr13	133569730	133569820	90	1324
1562	GUUUAUUUUUAAUCAUUUAUUGAGUUUACAUGAAUCUCAUGAAUUAUUAAGAGAUUUGUGUAAACUCAAUGAAUGAUAAAUAGUAAAUUA	chr13	133624531	133624621	90	1325
1563	UGUUAUUAUAAAAAUAUACAUUUUCUCUCUAUUCCUAUAUAGUACAUAUGUAUAAGGAGAGAGAGGAAAUGUUUAUCUUUGCAAUAACAU	chr13	133885999	133886089	90	1326
1564	ACAUUACAUGCUAAUUAUUUUUCAAUUUAGAAAAAGACUUUUUCUUUUGUCUUUCUUUUUCUAAAUUGAAAAAUAAUUAGCAUAUAAUGC	chr13	134433127	134433217	90	1327
1565	AUAUUAAUAUAUAAUAAAUAAUUUAUCCAUUUAUUUUAUUAUUCAUCAUUAAUGAAAUAAUAAAAUAAAUGGAUGAAUUGUUUCAUUAAU	chr13	134835220	134835310	90	1328
1566	AAAAUUCAUCCUUUAAAAUAUAUAUAUUAUAUAAAAUAUAUAAAUUUAUUUGAUAUAUAAAUUUUAUAUAUAAAUUAUGUAUAUUUAAAU	chr13	136124713	136124803	90	1329
1567	UGUCUUUUUCUAUUAUUUUUAUUUUCAGUCAACAGUGAAUAAAGAUCCACUCCUGUCUUUAUUCAUUGUUGACUGAAAAUAAAAAUAAUA	chr13	136602352	136602442	90	1330
1568	AUUCAUAUAUAUAUAAAUUAUAUAAAUAUGUAAUUUUAUGUAUAAUGUUUAUUAUAUAUAAAUAAAUAUAUUAUAUAUAAAUUAUAUAAA	chr13	136782595	136782685	90	1331
1569	UAUAUAAAUAAAUAUAUUAUAUAUAAAUUAUAUAAAUAUAUAUUAUUUACAUAAUUUAUAUAUAAUUAUAUACAUGUAUAAUAUAUAUAG	chr13	136782649	136782739	90	1331
1570	GAUAUAAACCGUAACUUCCUACGUACUGAACUAUGAUUUUGCUUUUCGAUAGUUUUAAGUUCAGUACGUAGGAAGUUACGGUUUUAUAUC	chr13	136790344	136790434	90	1331
1571	GUAUAUAUAUGUAUAUGUAUGUAUGUGUAUAUAUGUGUAUAUAUAUAUAUGUAUAUACGUGUAUAUAUAUAUGUAUAUAUAUGUAUAUAC	chr13	137827018	137827108	90	1332
1572	AUAAAAAGAAAUAUUUUAGAAUACUUAAAUUGCAAUGGAUGGCAGACAACUACCAUUCAAUGCAAUUUAGGUGUUCUAAGACAUUUCUUU	chr13	138249766	138249856	90	1333
1573	GGGUGAUACCAAAUGGGGGGUGUGUUAUUUGGGGCUCUUUUCUGGGCUUCUCCCUUUGCUCUCCUUUUUCUUGAGAACCCAGGAAUAUAA	chr13	139257523	139257613	90	1334
1574	AUAUAUAUGUAUCUGUAUAUAUACAUACACACAUAUAUGUGUGUAUAUAUGUAUAUAUGUGUGUGUGUAUACAUAGAUACAUAUAUAUAU	chr13	143322733	143322823	90	1335
1575	UCCUGGGUUCCCUGAGAGCUCUCACCGAAAUGUAAAAACCCUGAAGCUGUAGGCCUCGUCUCAUUUAUUUCCCACAUUUCAGGGAACCCA	chr13	143526079	143526169	90	1336
1576	CCCCGGUGGGGUGGGGGGUACAUCCCUGGGGAAUAUUUGCCACCCACACCUCUUCUCCCCCCACCCCACCCCCGGAAUGACAGAUUAGGA	chr13	144516889	144516979	90	1337
1577	AUAUUAUUAAGUAAUAUAUUUAAAUAAUGUAAUACAUGUAGUAUGUAAAAAUAUUAUAUAAAUAUAUUUAAAUUUAAGUAAUAUAAUAAA	chr14	1834885	1834975	90	1338
1578	UAUAUAUAUAUAUACACACACACACAUAUAUAUGUACAUAUAUAUAUGUGUGUGUGUGUGUAUACAUAUAUAUAUAUGAAACGAAUCAGG	chr14	2294704	2294794	90	1339
1579	UAUAUGUAUACAUAUGUAUAUAUAGUAUAUAUAUAGUAUAUAGUAUAUAUAUAGUAUAUAUAUAGUAUAUAGUAUAUAUAGUAUAUAGUA	chr14	5472226	5472316	90	1340
1580	AGUAUCAUACAUGUACAUACAUACAUAUAGGUAUAUAUAUAUGUAUGUACACAGAUAUAUGUAUAUAUCUGUGUGUGUGUGUGUACAUUC	chr14	6104413	6104503	90	1341
1581	GAAAAGUUAAAAGCUUUAAAUAAAGCUUUAAAUAAGCUUUAUUUAUUUAUUUAAAUAAAUAAAGCUUUAUUUAAAGCUUUAUUUAAAGGA	chr14	7140934	7141024	90	1342
1582	AAUUAUAUAUAAUAUAUACAUAUGUAAAUUAUAUAAUAUAUAUGUAAAUUAUAUAUUAUAUAUGUAAAUUAUAUAUAAUAUAUGUAAAUU	chr14	7158421	7158511	90	1342
1583	AAUUAUAUAUAAUAUAUACAUAUGUAAAUUAUAUAAUAUAUAUGUAAAUUAUAUAUUAUAUAUGUAAAUUAUAUAUAAUAUAUGUAAAUU	chr14	7539688	7539778	90	1343
1584	CAGUUGUGUAACUAUCACCACAAUCUGAGUUUAGGAUGCUUUCAUCACUCCAAUCCUAAAGUCAGAUUGUGGUGAUAGUUACACAACUGU	chr14	7829560	7829650	90	1344
1585	UGUGAGAAUUUACAUAUAUAAUAUAUAAUUAUAUAUGUAUAUAUAAUAUAUAAAUUAUAUUUAUUAUAUAUUAUAUAUGUAAAUACAAAU	chr14	9053830	9053920	90	1345
1586	UAUAUAUAUAUAUGUGUGUGUGUGUGUAAAUAUACAUAUGAUAUCUAUGUGUAUAUAUGUAUAUACAUAUAUACAUAUAGAUGUAUAGUU	chr14	9929827	9929917	90	1346
1587	AUUAAUAUAUAUAUUACUGUGUAUAUACUAUAUAUAGUAUAUAUAUUACUAUGUAUACUAUAUAUAGUAUAUAAUGUAUGUAAUAUUAUA	chr14	10975105	10975195	90	1347
1588	UGUGUGUGUAUAUGUAUAUAUGUAUUCACACCCAUAUGUUGUAUGGGUGUGAAUACAUAUAUAUGCUAUAUAUAUAUACAGUAGAGUUAG	chr14	11793277	11793367	90	1348
1589	CCCUGGCAUUUUGCUUUUUCAUAUAUAUAUAUUUUUUGCCUUUUCUAGGGCUACUUCCCGCAGCACAUGGAGGGGCUCCCAGGCUAGGGG	chr14	12308131	12308221	90	1349
1590	UGUUCCUAGAAAUUUAUCCAUUUCUUAGAAGAAUUUCUUUUAAAUUUUUAUUUCUUAGAAGAAAUGGAUAAAUUUCUAGGAACAAACAAC	chr14	14684698	14684788	90	1350
1591	UAUAUAUAUAUGUAUAUAUGCACAUAUGUAUAUAUAUGUGUGUAUAUGCACAUAUGUAUAUAUAUGUGUGUAUAUGCACAUAUGUAUAUA	chr14	14719888	14719978	90	1350
1592	AUGUAUAUAUGUGUGUAUAUGCACAUAUGUAUAUAUGUGUGUAUAUGCACAUAUGUAUAUAUGUGUGUAUAUGCACAUAUGUAUAUAUGU	chr14	14719969	14720059	90	1350
1593	UUUUAUAUGUAUGUGUGUAUCUAUAGACAUCAGCAUAUAAAUCUAUACAAAUGUAUAGGUAUAUAUAUUCAUGUAUGUGGAUACACAUAU	chr14	14970484	14970574	90	1351
1594	UAACCACUGAGCCACGACGGGAACUCCCAGCUUGCUCUUUUUUAAAAAAAAUUCAUUUUAAGGAGUUCCCGUCGUGGCUCAGUGGUUCCU	chr14	15154642	15154732	90	1352
1595	UAUCCUUUAUAUCCAUUCAUCUGUUGAUGGGCAUUUAGGUUGGAAAUGACCUAAAUGCCUGUCAACAUAUGAAUGGAUAAAAAAGAUAUG	chr14	16608052	16608142	90	1353
1596	AUGUAUACAUAUGUAUAUAUAGUAUAUAUAUAGUAUAUAGUAUAUAUAUAGUAUAUAUAUAGUAUAUAGUAUAUAUAGUAUAUAGUAUAU	chr14	16875451	16875541	90	1354
1597	AUAUAGUAUAUAUAUAGUAUAUAGUAUAUAUAGUAUAUAGUAUAUAUAUAGUAUAUAGUAUAUAUAUAGUAUAUAGUAUAUAUACAUCUU	chr14	16875496	16875586	90	1354
1598	UUCACUUUGCAUAGGGAGUAAAUUUAGAAAUACAGGCAUAUGAGCUUCUUUCUUAGCUUAUAUGCCUGUAUUUCUGAAUUUAUUCCCUAU	chr14	17913241	17913331	90	1355
1599	AUGUAUAUAUAUAUGUAUAUAUAUAUAUGUAUGUAUAUAUAUAUGUAUAUAUAUAUAUGUAUGUAUAUAUAUAUAUGCAUAUUAUUUGGG	chr14	17927722	17927812	90	1355
1600	UUAUUGUUUCUAGAGAAAUCUUAAAGAAUUGUCCUGAUGGGUAAGCUUGUAGGACAAUUCUUUAAGAUUUUUCUAGAAACAAUAAAAAAU	chr14	17985097	17985187	90	1356
1601	AUAUAUAUACAUAUACAUAUAUACUGUGUAUACAUAUAUGUAUAUGUGUGUAUAUGUAUGUAUAUAUGCAUUGUAUAUGUAUAUGUUUAU	chr14	18764038	18764128	90	1357
1602	CACUUUAAGUCCAUUAAUAUUUGUUUUACAUAUCUUGGUGCUUCUGUUGAGCACCAAGAUAUGUAAAACAAAUAUUUUAAAAUGUUAUUA	chr14	21130570	21130660	90	1358
1603	AAAAAAGAACACACAUAUAUAUAUACAUACACAUAUAUAUGCGUAUGUAUGUAUAUAUAUGUAUAUAUGUGUAUGUAUGUAUAUAUAUGU	chr14	24398227	24398317	90	1359
1604	UACACAUAUAUAUGCGUAUGUAUGUAUAUAUAUGUAUAUAUGUGUAUGUAUGUAUAUAUAUGUGUAUAUAUGUGUAUAUAUAUGUGUAUA	chr14	24398254	24398344	90	1359
1605	UCUUAGGAUUAAAAUAUAAUUAUGUAUAUUAUAUAUUUAUAUGUUUUAUAUAUAAUUAUAUAAUUUAUAUGAUUAUAUAAAUUAUAUGAU	chr14	24941143	24941233	90	1360
1606	GGAACAUGAUGGAGGAUAAUGUGAGAAAAAGAAUGUCUCUUUAAAGGUAUAUAAAGAGGCAUUCUUUUUCUUUGAUUAUCUUCCAUCAUG	chr14	25586317	25586407	90	1361
1607	AUGUACAUGUAUAUAUGUGUGUAUAUGAAUAUGAAUGUAAGUAUAUGUAUAUAUGUGUAUGAGUGUGAAUGUACAUAUAUGUAUACAUGU	chr14	26778457	26778547	90	1362
1608	AGUGUGAAUGUACAUAUAGGUAUAUACGUGUGUAUAUGAGUGUGUACAUAUAUGCAUAUGUGUGUAUGAGUGUGUACAUAUAUGUCUAUG	chr14	26778556	26778646	90	1362
1609	AAUUAAAUAUAAUAUCUUUAAAUUUUAAAAAAUCAAAAUAUAUAUAUUAUAUAUAUUUUGAUUUUUUAAAAAUAAAUAUAUAUGUGUGCA	chr14	26827498	26827588	90	1362
1610	AUAUAUAUGUGUGUGUGUAUAUAUGGGUAUGUAUGUGUAUAUAUAUAUGUGUAUAUAUAUCUGUAUAUAUACACAUAUAUAUAUGUAUAU	chr14	27174889	27174979	90	1363
1611	GGCUGGCACCUGUGGCUCAGACUCGACCCCUAGCCUGGGAAUUUCCAUAUGCCACAGGUGCAGCCAUAAAAGGAAAAAUAAAUAAAUAAA	chr14	28044415	28044505	90	1364
1612	AUGUAUAUGUAUGUGUAUAUAUAUACAUAUGUAUGUAUAUGUAUGUGUAUAUAUAUACAUAUGUAUGUAUAUGUAUGUGUAUAUAUAUAC	chr14	29258335	29258425	90	1365
1613	AUAUAUACAUAUGUAUGUAUAUGUAUGUGUAUAUAUAUACAUAUGUAUGUAUAUGUAUGUGUAUAUAUAUACAUAUGUAUGUAUAUGUAU	chr14	29258353	29258443	90	1365
1614	AUAUGUAUGUGUAUAUAUAUACAUAUGUAUGUAUAUGUAUGUGUAUAUAUAUACAUAUGUAUGUAUAUGUAUGUGUAUAUAUAAACUGUU	chr14	29258371	29258461	90	1365
1615	UAUAUAUAAAAUACAUUAUAUAUAUAACACAUAUAUAUGUAUAUAGACAUAUGUGUGUGUUGUGUAUAUGGUAUGUAUAUUAUAUAUAAU	chr14	30206431	30206521	90	1366
1616	AGCUGCAUCUCUGCCCUUCCUUCCCCCUCUAUUACCCUUCCCCUGGGGCUGGUAUCCUUUGCCAGCCCCACAAUGCAGGGCAGGAAGCUC	chr14	31526497	31526587	90	1367
1617	AUAAGUUGCAGCUGCAGCUCAGAUUCCAUCCCUGGCCCGGGAACUUCCAUAUGCUGCAGUUGUAGCCAAAAAAAGGAAAAAAGAAAACAC	chr14	35436304	35436394	90	1368
1618	CAGGAGGGCCUCUGAGACGCCUACCUGAGAUAACAGGGCUGCGUCUCCUUUAAUCUCCCAGCUUAGAGGCCACGUUUUAAUAUUUAAGAA	chr14	36775639	36775729	90	1369
1619	GAGUCAAAUUGGAGCUGCAGCUACCAACCUAUACCAUGGCCAUAGCAACACGCUGGAUUUAGGCCAUGUCUGCAACCUACACUGCAGCUC	chr14	36830233	36830323	90	1370
1620	AUUUACGUAUAUAUGUAUAUACAUAAACAUAUAUGUAUAUAUGUUUAUACAUAAACAUAUAUGUAUAUAUGUUUAUACAUAAACAUAUAU	chr14	37048654	37048744	90	1371
1621	AUACAUAAACAUAUAUGUAUAUAUGUUUAUACAUAAACAUAUAUGUAUAUAUGUUUAUACAUAAACAUAUAUGUAUAUAUGUUUAAAGUU	chr14	37048672	37048762	90	1371
1622	GUAUAUAAUAUAUGAUUACAUGUUAUAAUAUUUUAUAUAUUAAAUAUAUAAUAGUAAAUAUAUAAUAAUAUAUAAUCAUAUAUUAUAUAU	chr14	37208305	37208395	90	1372
1623	AUAUAUACAUAUAUAUACACACAUAUAUACAUAUACAUAUAUAUACAUAUAUAUACAUAUACAUAUAUGUAUGUAUGUAUACAUAUAUAU	chr14	40255561	40255651	90	1373
1624	GCUGGGCCCCCAGCUCUCUCAGGUCUAUCCUUCCUGCCCUCCCAGGCACUCAGGGUCAUCUCCUGCUUCUCAUCCAGGGGCCUGGCUUAG	chr14	44297686	44297776	90	1374
1625	GAAAGUGGGAUGGAGUGUCCUUUUCGUACCCUCCUCCAGCCUUGGAAGGGCAGGAGGCCACCUUCCACCUGACUCCUCCUCCAUCUCCAC	chr14	45636616	45636706	90	1375
1626	GGCCUGGCUACCUCAUCUCCCACUGCCCCAUCCCAUCCCUUCAAAUCUUCUAAGGUGGGGUGGUGGCCUUUUCCUGCCUCAAGGCCUUUG	chr14	45724348	45724438	90	1376
1627	UGUCAAGGAUCUUUAUCCAGCUGGGUGAACUCGAGGUUUCUAGAAAUAAAUGUCAAGUUCACCCAGCUGGAUAAAGACCCUUGACAAUAG	chr14	46643482	46643572	90	1377
1628	AACAUGUGAAAACAACUGGGCACACUGUCUCCUUUUCCUCCCAACCCAAUUCUGGGUGCUUAACUUUCUCAGCAGUAUGUGCAGUUGAGU	chr14	49299526	49299616	90	1378
1629	UAUAUAGAUAUAUAUAUACACACAAUAUGUGUGUGUGUGUACACAGAUACACAUAUUGUGUGUAUAUAGAUAUAUAUAUACACACAAUAU	chr14	49832911	49833001	90	1379
1630	UGUGUGUGUGUGUACACAGAUACACAUAUUGUGUGUAUAUAGAUAUAUAUAUACACACAAUAUGUGUGUGUGUGUACACAGAUACACACA	chr14	49832938	49833028	90	1379
1631	GGUGCCCAGGCCACUUCCACCUACAGGGCCUGUGUUCCUGCCCCGCAGGAGCUCAGGCCGCUCUCCCUCCCCUUGGCCUCUGCUGUCAUG	chr14	50513005	50513095	90	1380
1632	AGGCCUCCCUCUUUCUCUCUCCUCCCUCACCCCUCCUCCCCAGGGGCCUGGAAGACCCCAGGAGGGGUGGGGGGCUCUGGCUGGACUCUG	chr14	51512212	51512302	90	1381
1633	CUAGGCCGGCACCUGUGGCUCCAAUUCAACGCCUAGCCUGGGAAUUUCCAUAUGCCGCAGGUGCAGCCCGGAAAAGCAAAAACAACAACA	chr14	51750307	51750397	90	1382
1634	AUAUAUAUAUGUAUGUAUGUAUGUAUGUAAUUAUAUAUAUAUGUAUGUAAUUAUAUAUAUAUACAUACAAACAUAUAUUAUGUAUACAUA	chr14	53715133	53715223	90	1383
1635	UGUUCAGUGUGUGGGUCUUCAUGCUUCCCAUCAAUGACCACCUUGGAAGACACUCUGGUGGUCAUUGAUGUGAAGCAUGAAGACCCACGC	chr14	54059239	54059329	90	1384
1636	UGUUCAGUGUGUGGGUCUUCAUGCUUCCCAUCAAUGACCACCUUGGAAGACACUCUGGUGGUCAUUGAUGGGAAGCAUGAAGACCCACGC	chr14	54177904	54177994	90	1385
1637	CAGUCCUGACACAUUCCCUAACUCCGUCUGUUGCCUGCUCACUCUUUAUCUUGACAGAGCUGGUAGCAGUGUAUUUUCUGGAAUGACAAA	chr14	59150539	59150629	90	1386
1638	AUAGCUCCCCACUGAAGAUUGUUUUCCAUUUCCAACCUCAAGGGAAACUGUCUCUGUAGUUUCCCUUGAGGUUGGAAAUGGGAAAAAUCU	chr14	59245669	59245759	90	1387
1639	GUAUACGUAUGUGUAUAUAUGCAUGUGUGUGCGUGUACAUAUGUAUGUGUGUACGCAUAUACAUGUGUGUGUAUACGUGUGUAUAUGUGU	chr14	60970780	60970870	90	1388
1640	CAGAAGGCGGUGUUCCUGUGGCCCCUCCUCCCCCUCCUGCAGGAAUCUGGGGGCUUGCUGGCUGCUCUCUUACUCCACCAGCCUUCACCU	chr14	61851403	61851493	90	1389
1641	CUGUUCAAUCCAGGAUCUGAUCCACCACUGAUCUUAGGAAGUAGACCUCUACUUAGUUCUCUUCUCCAUCAGAUCUUGGUCCCAUCAGAA	chr14	64071037	64071127	90	1390
1642	UCCAUGCAGCCUGUCCUUAUGCCUGAAACCUCCAACCCAGGUCAGCUGUGAACAGCUGGCCUUCACAUCAAAGGCUUCUCUUUCUGCUGU	chr14	64467073	64467163	90	1391
1643	GGCCAGCUGCCUGUCUCCCUUAAGCCUUAUUUUUUCAAUGAGGCCUAAGGCCCCUGCCCUUUCCUGUAGCUGGUCCUCCUGAUCCUUUGU	chr14	64491175	64491265	90	1391
1644	GAGGUCAGCAGCUGUAGCUCCCAUUCCACCCCUAGCUUGGGAACUUUCAUAUGCUGCAGGUGCAGCCCUUAAAAAAUAAAAAGAAAGAAA	chr14	64741645	64741735	90	1392
1645	AUACAUAUAUACACACAUAUAUAUGUGUGUAUGUAUAUAUACACAUACAUAUAUACACAUAUAUAUGUGUGUGUGUAUAUAUAUAUAUAU	chr14	65161810	65161900	90	1393
1646	AUGUGUAUAUAUAUGUGUGUGUGUAUGUGUGUGCAUAUACUUACAUAUAUAUAUAUACACACACAUAUAUAUAUACAUUCUUUUCCUCAU	chr14	65349928	65350018	90	1394
1647	GUAUAUAUGUAUGUGUAUAUAUAUGUGUGUGUGUAUGUGUGUGCAUAUACUUACAUAUAUAUAUAUACACACACAUAUAUAUAUACAUUC	chr14	65540737	65540827	90	1395
1648	AUGGAAGAAAAAGAAUUCUUACACUACUGAGAAUAUAUGUGUACACACACACAUAUAUAUUCUCAGUAGUGUAAGAAUUCUUAGACUAUA	chr14	67021228	67021318	90	1396
1649	CCCCCUAUUUUUUAAGGGGUUAUUAAAAAAACCCCCCGGGUUUUAAAAUUCCCCCCUUGCCCCCCCGGGGAAAAAAAAUUUUUUAAAAAA	chr14	69713407	69713497	90	1397
1650	AGUUGUUAUAUGAAUAUAUAUAUGUCUGAUAUAUAUAUAUAUGAAUAUAUAUAUGUCUGACAUAUAUAUAUAUAUAAAUAUCUAUGUCUU	chr14	70931512	70931602	90	1398
1651	GGCCUGCAGCUGCAGCCCUGAUUUUACCCCUAGCCUGGGAACUUCCAUAUGCUGCAGGUGCAGGCCUAAAAAGAUAAAAAAAAUAAAUAA	chr14	71373790	71373880	90	1399
1652	AUAUAUAUAUGUAUAUAUAAAUAUAUAUACAUAUAUACGUGUGUGUAUAUAUAUAUGUGUGUGUGUGUGUAUAUAUAUAUAUGUGUAUAU	chr14	71703028	71703118	90	1400
1653	AAAUAUAUAUACAUAUAUACGUGUGUGUAUAUAUAUAUGUGUGUGUGUGUGUAUAUAUAUAUAUGUGUAUAUAUAUAUGUGUGUGUGUGU	chr14	71703046	71703136	90	1400
1654	GUUAACCGCUGAGCCACGAGGGGAACUCCCCAAAUGACUUUAUUUAAAAGAUUAUUGAGGAGUUCCCCUUGUGGCUCAGCGGUUAAAGAA	chr14	72728560	72728650	90	1401
1655	CAUGCAUAUAUAUAUGUAUAAAGCAUGCAUAUAUAUAUGUAUAAAGCAUGCAUAUAUAUAUGUAUAAAGCAUGCAUAUAUAUAUGUAUAA	chr14	72875314	72875404	90	1402
1656	GUUAACCACUGAACCACGAUGGGAAUUCCAAUUUUAAUUUUUUUAAAAGUUAAAAAGUUGGAGUUCCCGUCAUGGCGCAGUGGUUAACGA	chr14	74108449	74108539	90	1403
1657	AGUAACUUGCCCCAAGUCACACAGCUAGUAAGAGGCAGAGAACCUGGGUGCUCUGCAAUUUACUGGCUGUGUGACUGUGGGCAACUUACU	chr14	75862639	75862729	90	1404
1658	UAUAUGUAUAUAUAACUAUAUGUAUAUAUAACUAUAUGUAUAUACUAUAUAUAUAUAUAACUAUAUGUAUAUAUAGUUAGAUAUACUAUA	chr14	76456846	76456936	90	1405
1659	AUAUGUAUAUAUAACUAUAUGUAUAUAUAACUAUAUGUAUAUACUAUAUAUAUAUAUAACUAUAUGUAUAUAUAGUUAGAUAUACUAUAA	chr14	76484062	76484152	90	1405
1660	GAUUUCAGGGGAGGCGGGGGUGGCACUAUUCCCUGAAGUCUCUCCUCCCAUCUUUCCCCCCUCUUCCCUUGUAAAUCUGACUCAGAGAAG	chr14	77733613	77733703	90	1406
1661	GUAUAUAUAUACAUAUAUAUGUGUGUAUAUAUAUGUGUGUGUGUAUAUAUAUACAUGUGUGUGUAUAUAUAUACAUAUAUAUGUGUAUAU	chr14	89336539	89336629	90	1407
1662	UAUAUAUGUGUGUGUGUAUAUAUAUACAUGUGUGUGUAUAUAUAUACAUAUAUAUGUGUAUAUAUAUAUGUGUAUAUAUAUACAUAUAUG	chr14	89336566	89336656	90	1407
1663	AUAUGUGUAAUAUAUAUUAUAUAUAAUAUACAUAAUAUAUAUGUAAUAUAUGUGUGUAAUAUAUAUAAUAUAUAAUAUGCAUAAUAUAUA	chr14	89870005	89870095	90	1408
1664	GGCAGGAGGUUUGAGUGGAUAUUUCUCACUGGAGCACAAUACUUAGGUGCUCUUCCAACUCACUGCUACUCUCUCUCACUCUUGUUUUGG	chr14	91485595	91485685	90	1409
1665	CAUAUAUAUAAAUAUAUAUGUAAUUUAUAUACUUAUAUAUAUGUUUAUAUAUGUGUGUAAGGUAUAUAAUUUAUAUAUAUAUAUAUUUAU	chr14	92979604	92979694	90	1410
1666	ACAACAUUCUCUGGCUCUCUAGGGCCCCUUCCUUCUCUGUCUAGAAAUCUAGACAGGGGCUUUUGUUUUCCUGCUUUGCCACUCACUUCU	chr14	93257533	93257623	90	1411
1667	GCCCAGGUAGAUUUGAAUUUCAGAUAAACAAUAAUUUAUACUAAAAAAUUAUUUGUUUAUCUGAAAUUCAAAUUUAGCUGGGCAGCCCGU	chr14	93419623	93419713	90	1412
1668	AAUCCAGUGCCCACCCACUAACUCUAGCAAGACUCCUUGGCCGCCAUGGCCAUUCCUCUUUGUGUUUGCCUUCUCUGGGGCAUUGGAUGC	chr14	96181273	96181363	90	1413
1669	UUCUAUUACUCAAAUGGGAUUAUAUUAUAUGUGAUUUCCUCAACAUAUUAUAUGUGUUGAGGAAAUCACAUAUAAUUGUUCUAUUACUCA	chr14	96345829	96345919	90	1414
1670	UUGCCAUAAGCACUAUUUUUCAGACUACUCCUGAUCCAAAGCUAGGAUUUCCACUUUGGAUCAGGAGUAGCCUGAAAAAUAGUGCUUAUG	chr14	96504643	96504733	90	1415
1671	UUUCUUUUAUAUUGUUACUACUUCCUUUUUUCUUACUGUACUUUUUUGGAAGCAAGUCAGUUUGCACAUCCCCAUGGAAGUGGUGAGUUA	chr14	98519077	98519167	90	1416
1672	GAAAGGGCAUUUUCUUCUAUUUCUCCUACAGCAAUCUGGUGUACACACAUGCCAGAUUGCUGUAGGAGAAAUAGAAGAAAAUGCCCUUGU	chr14	98740675	98740765	90	1417
1673	CACCUCCUACUUAGGAAAUUCUCCUCACCAAAGUAACCUGCAAAAUUUACUGUUACUUUGGUGAGGAGAAUUUCCUAAGUAGGAGGUGAG	chr14	99516070	99516160	90	1418
1674	CAAACUAUUAAUAUGAUGUAAAUAAAUUUAAAUUAUGUAUGUAUUUUAAUAGUAAUAAUUUAAAUUUAUUUACAUCUUAUUGAUUUUAAU	chr14	100371745	100371835	90	1419
1675	ACUAUAUGUAUAUGUGUAUAUAUAUGUGUAUAUGUGUGUAUAUAUGUAUGUGUAUAUGUGUAUAUAUAUAUAUGUGUAUAUGUGUAUGUA	chr14	101146312	101146402	90	1420
1676	AUAUAUAUAAUAUAUAUAUGAAUAUAUAUUUUUCAUAUUCUGAAAUAUGAAAAUAUAUAUUCAUAUAUAUUUUCAUGAAUAUACAUUUCA	chr14	103367341	103367431	90	1421
1677	UUGAACAUCAUAAGAUGACUGCCAAUCACAAAAAAACAGAUAUUGAGAUGUCUGGUUUUUUUGUGAUUGGCAGUCAUCUUAUGAUGUUCA	chr14	104038012	104038102	90	1422
1678	CGCAGGCCGGCACCUGCAGCUCCAAUUCAACCCCUGACCUGGGAACUUCCUUAUGCUGCAGGUGCGGCCCUAAAGAGAAAAACUAAAUGU	chr14	105741676	105741766	90	1423
1679	AGUUUCCUUUAUAAAUGAAUAUUAAUAUUAAAUAUUAAUAUAAAUAUAAAUGAAUAUUAAUAUUAAAUAUUAAUAUAAAUAUAAAUAUUA	chr14	106781131	106781221	90	1424
1680	CACAUAUAUAUACACAUAUAUAUACAUAUAUAUAUACAUGUAUAUAUACAUAUAAUGUAUAUACAUAUAUAUACAUGUGUGUAUAUAUAU	chr14	107052733	107052823	90	1425
1681	AUACACAUAUAUAUGCGUAUGUAUGUAUAUAUAUGUAUAUAUGUGUAUGUAUGUAUAUAUAUGUGUAUAUAUGUGUAUAUAUAUGUGUAU	chr14	111402073	111402163	90	1426
1682	UAGCUGAUUUCUAAAAACUAGGGGGCUGAUGACCCUAUUCUUUGAUGGCUAGCAGAAUAGGGUCAUCAGCCCCCUAGUUUUUAGAAAUCG	chr14	112322557	112322647	90	1427
1683	AUAUACACAUAUGUGUAUGUACAUGUAUGUAUAUAUGUAUAUAUAUGUGUAUAUAUAUGUAUAUGUAUGUAUGUAUGCAUGUAUGUAUGU	chr14	114028435	114028525	90	1428
1684	GAACAGUCCCUCUGUCCUCAAGUUUAAAAUGUUUGUAUUUGUGUGUCACGGCACAUACAAGCAUUUUGAACUUGAGGACAGAGGGACUGU	chr14	114275566	114275656	90	1429
1685	AAUGACAGAAACUUCUCCUGAUGCAGAAUCCAUGGCUUUGACAGAAUGACAGUGUCAAAGCCAUGGAUUCUACAUCAGGAGAAGUUUCUA	chr14	114843808	114843898	90	1430
1686	UGGCCAGCCUCCUCUCUCCCAUCCCCUAGCUGCACCCUGGUCUCCAGCCAGGGUCUCUUCAACUCCUGCUGAGAGGUGGUGCCAAACUGC	chr14	115552873	115552963	90	1431
1687	AUAGGCUGGCAGCUGUAGCUCUGAUUCAACCCCUAGCCUGGGAACCUCCGUAUGCUGCGGCUGCAGCCCUAAAAAGCAAAAAAUUUAAAA	chr14	117363367	117363457	90	1432
1688	GGUUUGUUAACCACUGAGCCAUGUCAGGAACUCCAAUAGGAUUUUAAAGUGGAAAAUGGAGUUCCUGUCGUGGCUCAGUGGUUAACAAAC	chr14	119385064	119385154	90	1433
1689	AUAUCUACUAUCCUUAAAUUAAAACUGAACAACAGUCAUUCCAUAUACCUCAGUGAUUGUUGUUUAGUUUUGAUUUAAGGAUAGCAGAUA	chr14	121431250	121431340	90	1434
1690	AAGUGAUAUCAUAUGGUAUUUGUCUUUGUCUUUCUGAGUGAAAUGAGCCAGAAAGACAAAGACAAAUACCAUAUGAUAUAUGUAGCUUUU	chr14	121595203	121595293	90	1435
1691	CAACAUAUGUGUAUAUAUACACACAUAUCUAUCUAUAUGCAUCUAUAUGUAUAGAUAGAUAUGUGUGUAUAUAUAUAGCAAGUAUAUAUG	chr14	124733170	124733260	90	1436
1692	CUCAGAAUUCACUCUUAAAUGAUCAAAUAAACUCUGUUUAAGUUCUGCAGAAAAACUGCAGAACUUAAACAGGGUUUAUUUGAUCAAAUG	chr14	127422145	127422235	90	1437
1693	CACAUAUAUAUGUAUGUAUGUAUAUACACAUAUAUGUAUGUAUGUAUACAUAUGUAUGUGUGUGUGUAUAUAUAUAUAUACACACGUGUG	chr14	127499158	127499248	90	1438
1694	GCCCUCCUCCCUUUGGGAAGGUGAAGCUUGGAUGAAAAUUAAAGACUAUGACCCCCAAGCCCCACCUUCCCAGUGAAUAUACUGCUCAUA	chr14	129133531	129133621	90	1439
1695	AUGUGUAUGUGUAUAUAUAUGUGUGUGUGUACAUACAUAUAUAUGUACAUAUGUGUGUAUGUGUAUAUACAUGUAUAUAUGUACAUAUAU	chr14	136696960	136697050	90	1440
1696	UAUGUGUAUGUGUAUAUAUAUGUGUGUGUGUACAUACAUAUAUAUGUACAUAUGUGUGUAUGUGUAUAUACAUGUAUAUAUGUACAUAUA	chr14	136740934	136741024	90	1440
1697	GGCUGAGAUGUAUUCUUUUCUCCACAGCAUCUAAAUCCGAAAGACUUUGGAUGCUGGAACUGCUGACCACCAUCUUUAGCCACCAAAUGU	chr14	136880164	136880254	90	1441
1698	GGCAUCUUAUUAAUGUGCCCAGAUCUGGGCAUCCCCCACGCCCCGUGUGCAUCUUAUUACUGUGCCCAGAUCUGGGCAUCCCCCACGCCC	chr14	137460529	137460619	90	1442
1699	ACUCAUGAAGAACGAUUAUGCAGUAAUUAUUAAAAUCUUGAGUAAAAAGUUUCUAAUUACUACAUAAUCGUUCUUCAUGAGUUAAAAAUA	chr14	137844739	137844829	90	1443
1700	GUACAUAUGUAUAUAUGUAUAUAUAUGUGUAUAUAUAUGUAUAUGUAUAUAUAUGUGUAUAUAUAUGUAUAUAUGUAUAUAUAUGUGUGU	chr14	143852023	143852113	90	1444
1701	UGUGUGUAUACAUAUGUAUAUAUGUAUAUAUAUGUGUAUAUAUGUAUAUAUGUAUGUAUAUAUGUGUAUAUAUGUAUAUGUGUAUAUAUG	chr14	144028036	144028126	90	1445
1702	UUUAUCACAUCUGUAGUUGUAUAAUGAUCCUAACAAUCCUGUGAAAUCAGAUUAUUAUGAUCAUUAUACAACUACAGAUGUGAUAAAUUC	chr15	3128860	3128950	90	1446
1703	UCAGCAGGACGGUGUUCUUUUCUGACCACUCUUGGUAAGAUUUUAUUUUCUUGCCUUUUCCAGCUUCUAAAGAGCACCCACAUCCUCCAG	chr15	4994083	4994173	90	1447
1704	UUACUUUACCCAAUAUUCCUGCUUGAAAAACAGUCAAGGUGCGCACCUUGACUGUUUUUCAAGCAGGAAUAUUGGGUAAAGUAAAGUAAA	chr15	5837005	5837095	90	1448
1705	CCGGGAGCCUGAUUCCUCCAGCUCCAUUUUUCUUUCUCAGGAUGGCUGUGGCUAUUCUGGGUCUUUCAUGCUUCCAAACAAACUUUAAAA	chr15	5946472	5946562	90	1449
1706	AUACACAUAGGUGUAUAUAUAUGCAUAAACAUAUAUUUAUGUGUACGAAUAUGUGUAUGUGUAUGUGUGUAUACUUAUAUGUGUGUAUGU	chr15	8220043	8220133	90	1450
1707	ACUGGCCUUGCUCAGUGGGUUAAGGAUCUGGUAUUGCCUUGAGCUGUAGCAGCUCAAUACCAGAUCCUUAACCCACUGAACAAGAUGGGU	chr15	9334729	9334819	90	1451
1708	UUAAAAGAAUAUUAUUUUAAUAUUAAUGUUAAUAAUUAAGUAAUAUUAACUAUUAACAUUAAUAAAUAAUAUUAAUAAUUUAUUAUUAUU	chr15	10768834	10768924	90	1452
1709	UCUUCUUGCUUAUAAACACACCAAUUGAAAAACAAAAUGAAUUUCAGGCUGAAAUUCAUUUUGUUUUUCAAUUGGUGUGUUUAUAAGCCA	chr15	11760877	11760967	90	1453
1710	UCAAAGGAAGAAAUAUAAUUACCACUAGUAUAUAUUUUGGUACUUAUACCAGAAUAUAUACUAGUGGUGAUUAUAUUUUCUUUCUUUCUU	chr15	12855349	12855439	90	1454
1711	AUAAUGUAUUAAUAUAAUAUAUUAACAAUGUAUUAAUAAUAUAUUAAUAUAAUAUAUUAACAAUGCAUUAAUAAUGUAUUAUAAUAAUGU	chr15	13608883	13608973	90	1455
1712	GUCAAGAUCCCUUGAUCGUCCCAAGAUGCUCUGUCUGCUUUGCCCUUUUAGAAGGGCCCCUUAUUUCUGGCAUCUGGUCAAGGAGUUCAU	chr15	15935833	15935923	90	1456
1713	AAUAAAUAACAAGCUAAUAAAAGUGAUUACUUUGGAGGGUAAUCCUCCUCCAAGGGUAAUCACUUUUAUUAGCUUGUUAUUUACUCUUGC	chr15	16024852	16024942	90	1457
1714	GAAUGAAAUUUGUUUACUCUCCCCAUUGGCUGGGUGCCCUCCUAGUCUCUUCUAAAGGAACCCUUCUGGCUCCCAGCACCACAGGAGAAU	chr15	17811712	17811802	90	1458
1715	UCUGCCCACCCUAGUCCCUUUACCUUCCCCGUUGAAAUGUAGCUAUUCUUCUUCCAAAGGGACUGGGGGCUUCCCUCCUGGGCAGAGUCA	chr15	18022312	18022402	90	1459
1716	AAUAAUUAGAAACUGGUAUGGGCAAAUACUGUUGUCUUUAGCAAACUAAGCGAUAGUAUUUGCCCAUACCAGUGUCUAAUGAUUAAAUAU	chr15	19213876	19213966	90	1460
1717	UGUUAUAAGGAGCCAGUAAGAUAAUAUAUAUGCUCCAUCAUAAGUGACUAGAUAUAGCAUAUAUAUUAUCUUAUUGGAUCCUUAUAACAG	chr15	23052700	23052790	90	1461
1718	CUCCCCUGGGGCCCAGCCUCUCCCCAGGCACCCAGCAGCUCCCUGGGCACCCAGGCUCUCCCUGGGUGCUCUCUCCCUGGAACCCAGCCU	chr15	24267610	24267700	90	1462
1719	UAUGUAUAUAUGUAUGUAUAUAUACAUACGUAUGUAUAUAUAUUCUUUAUGUAUAUAUGUGUGUAUAUAUACAUACAUAUGUAUAUAUAU	chr15	25188751	25188841	90	1463
1720	UUUAUGUAUAUAUGUGUGUAUAUAUACAUACAUAUGUAUAUAUAUUCUUUAUGUAUAUAUGUGUGUAUAUAUACAUACAUAUGUAUAUAU	chr15	25188796	25188886	90	1463
1721	UCUUUAUGUAUAUAUGUGUGUAUAUAUACAUACAUAUGUAUAUAUAUUCUUUAUGUAUAUAUGUGUGUAUAUAUACAUACAUAUGUAUAU	chr15	25188841	25188931	90	1463
1722	AUUCUUUAUGUAUAUAUGUGUGUAUAUAUACAUACAUAUGUAUAUAUAUUCUUUAUGUAUAUAUGUAUGUAUAUAUACAUACAUAUGUAU	chr15	25188886	25188976	90	1463
1723	UAUAUAUUAUGUAUAAUAUAUAUUGUAUAAGUAUAUAUUAUGUGUAAAUAUAUAAUGUAUAAAUAUACAUUGUAUAUAUAUAAUGUAUAA	chr15	25818967	25819057	90	1464
1724	AAUGUAUAAAUAUACAUUGUAUAAAUAUAUAUUAUGUAUAAAUAUACAUUGUAUAAAUAUAUAUUAUGUAUAAAUAUACAUUGUAUAAAU	chr15	25819048	25819138	90	1464
1725	UAUAUUAUGUAUAAAUAUACAUUGUAUAAAUAUAUAUUAUGUAUAAAUAUACAUUGUAUAAAUAUAUAUUAUGUAUAAUUAUAUAUUGUA	chr15	25819075	25819165	90	1464
1726	AUAUAUUAUGUGUAAAUAUAUAAUGUAUAAAUAUACAUUGUAUAUAUAUAAUGUAUAAAUAUACAUUGUAUAAAUAUAUAUUAUGUAUAA	chr15	25993432	25993522	90	1465
1727	AUAUAAUGUAUAAAUAUACAUUGUAUAAAUAUAUAUUAUGUAUAAAUAUACAUUGUAUAAAUAUAUAUUAUGUAUAAAUAUACAUUGUAU	chr15	25993477	25993567	90	1465
1728	AUAUACAUUGUAUAAAUAUAUAUUAUGUAUAAAUAUACAUUGUAUAAAUAUAUAUUAUGUAUAAUUAUAUAUUGUAUAAAUAAACUAUAU	chr15	25993522	25993612	90	1465
1729	GGAAUGUAUAUAUAUAUGUAUGUAUAUAUAUACACAUAUAUAUGUAUGUGUAUAUAUACACAUAUAUAUAUGUAUAUAUACACAUAUAUA	chr15	27072874	27072964	90	1466
1730	GGAAUGUAUAUAUAUAUGUAUGUAUAUAUAUACACAUAUAUAUGUAUGUGUAUAUAUACACAUAUAUAUAUGUAUAUAUACACAUAUAUA	chr15	27243001	27243091	90	1467
1731	GAGCUUCCCAGGCUAGGGGUCCAAUCAGCUGUUGCUGCUGGCCUACACCACAGCCACAGCAACGCCAGAUCCUAGCCGCAUCUGCGACCU	chr15	27782047	27782137	90	1468
1732	AUAUAUAUAUACACACACACACAUAUAUAUGUGUAUAUAUAUGUAUAUAUAUGUGUGUGUGUAUAUAUAUGUGUGUGUGUGUGUAUAUAU	chr15	28865323	28865413	90	1469
1733	GAUUUCCUCUUUCCCCCUUCUCAUUCCCAUGGAGGUGGUGAUGGUUUGCUCUUUUAAUCUUCACUUUCUCCCACGUUUUCCCAUGGGGGA	chr15	29799415	29799505	90	1470
1734	GGCUUGGCCAGGCUCCCCAAACCACCUUAGGGGAAGGUGACAGAGAAUUAUCUGUCACCUUCCCCUAAGGUGGUUUGUCUGUGCCAGCCU	chr15	30915649	30915739	90	1471
1735	UUGCAUUUUAAAAUAUUAUAUAUAUAUAUGAAUAUGAAUAUUAUAAUAUAUAAUAUAAUAAAGUAUUAUAUAUAUAUAAAAUAUUAUAUA	chr15	33177511	33177601	90	1472
1736	UCCUUCCUUACCCUAAUUCUUCUCCCUCACCCCUUUUUAUUGGGGUGGGGGUGCAUCACUAGGACACCCAAGGUUCAGUACUCUCAGAUU	chr15	34053796	34053886	90	1473
1737	GAAAAAGUAUGAUAGCAGAGGAGUCUGUCAUACACUAUUCUCAUUGGGUAAUUCUCAGUGGACAGACUCCUCUGCUAUCGUACUUUUUCC	chr15	36866404	36866494	90	1474
1738	UGGGUUACUAGAUGCAGACUAAUGCCUUUGGGAUCUCAUUGCUAAUCCAUUCCAAAGGCAUUAGUCUGCAUCUAGUAACCCCAAGCUCCC	chr15	40682395	40682485	90	1475
1739	UACAUAUAUAUGUGUUAUAUAUGUAUAUGUGUAUAUGCAUAUAUACAUAUAUAUACACAUAUACAUAUAUAUACACAUAUAUAUAUUUUU	chr15	41137111	41137201	90	1476
1740	AUAUGUGUGUAUAUAUAUAUACAUAUGUGUAUAUAUAUAUUAUACAUAUGUGUAUAUAUGUGUGUGUAUAUAUAUGUGUGUAUGUAUAUA	chr15	44202376	44202466	90	1477
1741	AUACAUAUGUGUAUAUAUAUAUUAUACAUAUGUGUAUAUAUGUGUGUGUAUAUAUAUGUGUGUAUGUAUAUAUAUACAUAUGUGUAUAUA	chr15	44202394	44202484	90	1477
1742	AUAUGUGUAUAUAUGUGUGUGUAUAUAUAUGUGUGUAUGUAUAUAUAUACAUAUGUGUAUAUAUUAUACAUAUGUGUAUAUAUAUAUGUG	chr15	44202421	44202511	90	1477
1743	AAGUCUUAUGUAUAAGACUUAUAUAUGUCUUAUUUAAGUCUUAUUUAUAAGACUUAUGUAUAAGUCUUAUUUAAGUCUUAUGUAUAAGAC	chr15	46112167	46112257	90	1478
1744	CUGCCACAGCUGUGGCUCCACUUCAGUCCCUGGCUGGGGAAUUUCCAUAUGCCAUGGAUGUGGCCAUUACAUUAAUAAAUAAAUAAACAA	chr15	46201105	46201195	90	1479
1745	AAAGAAUGUGUGUAUGUAUGUGCAUAUAUAUAUGUGUGUGUAUGUAUAUAUAUAUAUACACACGUGUGUGUAUGUAUGUGCAUAUAUGUG	chr15	46773730	46773820	90	1480
1746	UGUAUGUGCAUAUAUGUGUGUGUGUGUAUGUGUGUGUAUGUGUGUGUAUACACACACACAUACACACACAUAUAUAUAUACACACAUGAC	chr15	46773802	46773892	90	1480
1747	UUUUGACAUACGUACACACAAAUAUAUGUAUAUGUGUGUGUGCAUAUAUAUGUGUGUAUACAUAUAUAUAUGUAUAUGUGUGUGUGUGUG	chr15	47604736	47604826	90	1481
1748	CCUUAUUCAUAUAUAUAUAUAUGUGUGUAUAUAUAUAUAUGUGUAUAUAUAUGUAUGUAUGUAUAUGUAUGUAUGUAUGUAUGUAUGUAU	chr15	47658250	47658340	90	1482
1749	UAUAUACAUACAUACAUACAUACAUAUAUAUAUACACAUAUAUGUGUGUGUAUAUAUAUAUGUGUGUGUGUGUGUCUAUAUAUAUAUAUA	chr15	49088953	49089043	90	1483
1750	ACAUAUAUAUACACACACACACAUAUAUAUAUAUACACAUAUACAUAUACAUGUAUAUAUAUGUGUGUGUGUGUAUGAGUUGUUUUAUUU	chr15	49244941	49245031	90	1484
1751	AUAUAUAUAUAUGUAUACAUAUAUAUGUGUGUGUGUGUAUAUAUAUGUAUACAUAUAUGUAUAUAUAUGUAUAUGUGUGUAUAUAUAUAU	chr15	50469751	50469841	90	1485
1752	UAUAUAUAUAUAUAUGUAUACAUAUAUAUGUGUGUGUGUAUAUAUAUGUAUACAUAUAUGUAUAUAUAUGUAUAUGUGUGUAUAUAUAUA	chr15	50659111	50659201	90	1486
1753	UUUCCAUCUGUCUCUUUCUUCAUCUUUGAGGGACUCUGUUUUCCCUCUAACCUCAAUUCUCUGACGGAUUCAGGAAAAGUUGUUCAUUUU	chr15	52096915	52097005	90	1487
1754	ACCCUUAUCCUGGAACUUCAGUGCCUUGGGUGUUGUUCUUUUUAGAGCCACACCCAAGGCACUGAAGUUCCCAGGCUAAGGGUUGAAUCA	chr15	53313040	53313130	90	1488
1755	UACUUUAUUUAUUUUAUAUAUAUAUACACAUAUAUAUAAAUAUGUAUACAUAUAUAUAUACAUAUAUAUGUAUAUGUACAUACAUAUAUA	chr15	53987716	53987806	90	1489
1756	AUAUAUAUUAUAUAUACAUUAUAUAUAUCACAUGUAUAUGUGUUACACAAACACAUAUAUAUGUGUAUGUAUAUAUAUGUGUGUAUAUAU	chr15	54130123	54130213	90	1490
1757	AUCACAUGAAAAUCAAAUUAAAUACAAACUAGGUGUAUCCAUGUUGUGGCAAAUACCUCUAGUUUGUAUUUGAUUUGAAUUUCACGUGAA	chr15	54157726	54157816	90	1490
1758	GCUUUCCUGGGGUUGGGCUGCCUUUCUUGCCCUUCUCAGUGGGGAGGAUCCUCCCCAAGUCUCACUGCAUUUACAGCUGCCCUGUCUUAG	chr15	54781912	54782002	90	1491
1759	UCCAGCACCCCCCAUGCUGGAGUAGGUGACCUCCAUGUCAUAAAAGGGCAGCCCUUAGAGGUUAUCUACCUCAGCCUCUCAUUUCCUGUU	chr15	55010017	55010107	90	1492
1760	CAUGGCUCUGCUGAGUGUCUCCUUCUCUGGGGCCCUAUCAGGGAAGGAGGCCUUCCUUAUGCCUGUCCUCUCCCCAUUGCCUGCCAUGUG	chr15	55841743	55841833	90	1493
1761	AUACUGUAUCUGGACAAAACUUUCAUUCAAAAAGAUACAUGCAUAUUAGAGAAAUGCAUGUAUCUUUUUGAAUGAAAGUUUUGUCCAGAU	chr15	57265525	57265615	90	1494
1762	ACUUUUCAGUGAAUAUAUAUUUAUAUUUAUAUAUAAUUUAUAUGUGUAUAUAUUAUUUAUAUAUUAUAUAUAAUAUGUAAAUAUAUAUUU	chr15	57425554	57425644	90	1495
1763	UAUAUAUAUGUAUAUAUAUGUGUAUAUAUAUAUAUUGUAUAUAUAUAUACAAUAUGUAUAUAUGUGUAUAUAUAUAUAUUGCUUUGAAUU	chr15	57492955	57493045	90	1496
1764	AUAUAUGUGUUAUAUAGUUAUGUAAUUAUAAAUUAUAGUUAUGUAAUUAUAUGACACAUAUAUAUAUUUAUAUAUAUAAACAUAUACAGA	chr15	57556360	57556450	90	1497
1765	ACUUGCAUCCUCAUGGAUACCGAUCAGGUUCUUUACCACUGAGCCACAGUGGGAAUUCCCCCUGAUCAUUUUCUUUUCCUUUGCAGUCUC	chr15	58117348	58117438	90	1498
1766	AUAUCAUUAACAAUUUAAAUAUAUAUAUAGUAUAAUAUAUAUUUAUAUAAAUAUAAAUAUAUAUUAUAUAUAUUAUAUAUAUGUAUUCCU	chr15	58706335	58706425	90	1499
1767	UGUGUAGCUCCCUUCUUGGGGAGGCCUCCCUCCCCUCAGCGCUGGCUGCAGGUCUGCUCAUGGCCUCCCUGUCUCCUCAGAGGCACAUAC	chr15	60430960	60431050	90	1500
1768	CUGGCAUAUAGUAAGUACUCAAAAAAAUAUAUGUAUGUGUGUGUAUAUAUAUGUUUUUUUUGAGUACUUACUAUGUGCCAUACUUUGUGU	chr15	61612885	61612975	90	1501
1769	UUUUAGUUUGGUCCAAAGUCCAUUCUUGUUGUUAAGCUUUAGAAGCUUAACAACAAGAAUGGACUUUGGGCCAAACAGCCAAAUAAAUAU	chr15	62154460	62154550	90	1502
1770	GGAAAUAUAUAUAUAUAUUUAUGCACACAUACAUACAUACUAUAUAUACAUACAUACAUAGUAUGUAUGUGUGUGUGCAUAAAUAUAUAU	chr15	62733412	62733502	90	1503
1771	UUUAUAAUUAUUAUUUAUAUUACAUUAGAAAUAUAAUUAUAUUUUUAUAAUUAAUAAUAUAAUUAUAUUUUAUAGGUAAUAACAUUAUUA	chr15	62969383	62969473	90	1504
1772	UAUAUGUGUGUAUGUAUAUAUAUAUAAACUAUAUUAUAUAUACAUGUAUGUGUAUAUAUAUAUGUAUGUGUGUGUGUACACACACACAUA	chr15	66470293	66470383	90	1505
1773	UAGUGGUUGUACCAAUUUACAUUCCCACCAACAGUGUAGAGAACCCCCCCUACACUGUUGGUGGGAAUGUAAAUAAGGUACAACCACUAU	chr15	68619646	68619736	90	1506
1774	CCAGUGAUAAGAAACCAUCAUGUAAAUUAAUUAAAUUUACAUGAUGGUUUAAUUAAUUUAAUUAAUUAAUGUGAUGGUUUCUUAUCAUUU	chr15	69321196	69321286	90	1507
1775	UAUUUAAUAUAUCUAUAUUUUUAUUAAUAUAGAUUGUUGAUUUAUUUAAUUAUCUAUAGUAAUAAAAUUAAAGAUGUAUUUUGGUUUUAU	chr15	69516343	69516433	90	1508
1776	AUAUGUGUGUGUAUGCAUAUAUAUGGAUAUGUAUAUAUAUGUAUGUAUAUGUAUAUAUGUAUGUGUGUGUAUAUAUAUAUAUAUGUUUAC	chr15	70388002	70388092	90	1509
1777	ACAAAGCUGAUGCUCCAGUCCCAAGCCAGUUGAGUUGUCAGCAUGUUUUAAAUUGCUGACAACUCAACUGGCUUGGGACUGGAGGUUGUA	chr15	70557202	70557292	90	1510
1778	GACUGUGGUGCUUGGAAUUCCUGCUCUUUUGGGCUGUCAGACGGCGGAUCUAUCUUUUCUUCUUGUCCGGAUGCCACAGAAUUUAUGAUA	chr15	72048907	72048997	90	1511
1779	ACGGCAGCAGGGUUUAAAGAACCAGUUUUCUUCGUGGAUAGGAAGUGAUUCUUUCCUCCUCUCCCUCAGGUUCCUCACUGAACUCUGCUA	chr15	75569293	75569383	90	1512
1780	GCAAGACCCCAAACGCCAUACCAAGAACAGGCCCUUCUGCCGAUAGCUCAGCUGUUGGUCUUCAUUUUUUCUGCCUGUUCUUUUUGCAAU	chr15	75570535	75570625	90	1512
1781	UAUUAAUAUAUAUUUAUACACUUUUAGUAAAGUGUAUAAAGUACAUAUUUAUACACUUUAGUAAAAGUAUGGAAAUAUAUAUUAUAUACA	chr15	76712590	76712680	90	1513
1782	UAAUAUACAUUUAGAUGCUCUCUCUCUCUCUUUUUGAAAGAUCUUUUGAGAUUUUAGGUCAUUAACUCUUGGGCAUCUAUUCAGAGAAAA	chr15	77269960	77270050	90	1514
1783	UGUAGGCUGGCAUCUGCAGCUCUGAUUCGACCCCUAGCCUGGGAACUUCCAUAUGCUGCAGGUGCUGCCCUAAAAAGUAAAAAAUAAAAA	chr15	77695966	77696056	90	1515
1784	AAUGUAUAAGUGUGUGUGUAUAUAUAAUACAUAUGUGUGUAUACAUACAUAUACAUAUAUAUGUGUAUAUAUACAUAUGUAUAUGUAUAU	chr15	80586982	80587072	90	1516
1785	UAGUGUAUAUAUAUGUGUGUGUAUACAUAUAUAUGUGUAUAUAUAUGUGUGUGUAUACAUAUAUGUGUGUGUAUACAUAUAUAUAUGUGU	chr15	80707366	80707456	90	1517
1786	GUGUGUGUGUGUGUACGUAUAUAUAUGUAUACGUAUAUACGUAUACGUAUAUACGUAUAUAUAUGUAUACGUAUAUACGUAUAUAUAUGU	chr15	81988687	81988777	90	1518
1787	AAAUGCAAAAGUACACAAGCAAACCAACAGAUAUCAUUGGCGUUUUCAAGUGAUUAAAAUGCCAAUGAUAUUUGUUGGUUUGCUUGUGCA	chr15	82274680	82274770	90	1519
1788	AAAGGUGCACAAGCAAACCAACAAAUAUCAUUGGCAUUUUAAUCACUUGAAAACGCCAAUGAUAUCUGUUGGUUUGCUUGUGUACUUUUG	chr15	82352881	82352971	90	1520
1789	UCAUUAUGGCAAGCCUAGAGUAGCUUCUACUCUUAAUUUAGUAGUAGCAGUAGUACUAGUAGGGUAGAAGCUACUUUAGGCUUGCCAUAA	chr15	86678092	86678182	90	1521
1790	AUUAUGGCAAGCCUAGAGUAGCUUCUACUCUUAAUUUAGUAGUAGCAGUAGUACUAGUAGGGUAGAAGCUACUUUAGGCUUGCCAUAAUA	chr15	86762215	86762305	90	1522
1791	AGAAAUGCUUUUGAUUUUUCUAUUUCUGUCUUAUAUCCAGCAACCUUGCUGGAUAUAAGAUAGAAAUAGAAAAAUCAAAAGCAUUUCUAU	chr15	89490979	89491069	90	1523
1792	UAAAGUUAUAGCUAGAUGAAUAAUAACGUUUUCGAUCCAUCAGCUUGGAUCGAAAACGUUAUUAUUCAUCUAGCUAUAACAGCUGAUGUG	chr15	89724547	89724637	90	1524
1793	UAUACAUGUGUAUAUAUAUUUUACAUAUAUACGUGUAUAUAUCUGUAUACACGUAUGUAUGUAAAAUACACAUGUAUACAUGUAUGUAAA	chr15	91828225	91828315	90	1525
1794	UUAGCAAUUAAUGAACCUGACUAGUAUCCAUGAGGAUCUAGUAUCGAACUAGCAUCCUCAUGGAUACUAGUCAGGUUUGUUAACUGCUAA	chr15	92862235	92862325	90	1526
1795	CUUUUGUGUGGCUGAGUAAUUUUUCAUUAUAUAUAAUACAUAUAAUAUUCCAUCAUGUAUAUAUAAUAGAAUAUUACUCAGCCAUACAAA	chr15	92944864	92944954	90	1527
1796	UUCUUUAUAUGUGUGUGUAUAUAUAUAUAUGUAUGUGUGUACAUAUAUAUGUGUGUGUGUGUACAUACAUAUAUAUACAUACAUAUACAU	chr15	94649230	94649320	90	1528
1797	AUAUAUAUAUAUGUAUGUGUGUACAUAUAUAUGUGUGUGUGUGUACAUACAUAUAUAUACAUACAUAUACAUAUAUAUAUAUAUGAAUUU	chr15	94649248	94649338	90	1528
1798	CAAAGAUACUUUGCCUUCCUUUAACCUGGGGAGUGCCAUGCACCCCAAAUUAACUCCCCAGCCCUGAACUUCACAAGGUAUCUUGUUUCC	chr15	94667545	94667635	90	1528
1799	AAUUUUAUGUUUAUAUAUAAUAUAUUUAUAUAUAAUAUGUAUAUAAUACAUAUUAUAUAUUUUAUAUAUGUAUAUUAUACAUAAUAGAUA	chr15	94830886	94830976	90	1529
1800	AAUGUGUAUAUAUAUACAUAUACAUAUAUAUAUGUGUAUAUAUAUACAUAUACAUAUAUAUGUGUGUGUGUGUAUGUGUGUAUAUAUACA	chr15	95462074	95462164	90	1530
1801	UAUACAUAUAUAUAUGUGUAUAUAUAUACAUAUACAUAUAUAUGUGUGUGUGUGUAUGUGUGUAUAUAUACAUAUUAAUAUAUAUAUGUA	chr15	95462092	95462182	90	1530
1802	AUAUGUAUAUGUGUAUAUAUGUAUAUAUGUGUAUACAUACAUACCCAUAUAUGUGUAUGUAUAUACAUAUAUAUAUAUGUACAUAUAUAC	chr15	96054283	96054373	90	1531
1803	UUCUUUUUAAUGGUUGAGUAGUAGUCCAUCAUAUGUAGUGUGCAUACACAAAUAUAUAUGAUGGACUACUACUCAACUAUAUAUAAGGUG	chr15	96974344	96974434	90	1532
1804	UGGCUGUGGCACAGGCUGGCAGCUGUAGCUCCAAUUCGACCCCUAGCCUGGGAACCUCCUUAUGCUGCGGUUGCUGCCCUAAAAAUUAGC	chr15	97683022	97683112	90	1533
1805	UCCAUGAGGACAUGGGUUCAAACUCUGGCCCCGAUCCUUAUGAUCCUUAUGAUCGGGGCCAGAGUUUGAACCCAGGUCCUCAUGAACACC	chr15	99310078	99310168	90	1534
1806	AGAAAGGAAAAAAAAUUUUUUAAUUAAUUAAUUAAGAAUUUUAAUUAAUUUUAAGAAAUUCUUAAUUAAUUAAUUAAGAAUUUUAAAAAA	chr15	99770320	99770410	90	1535
1807	AAUAAUAAUAUAUAAUAUAUAUUAUAUAUAUACACAUAUAUAUGUGUGUGUAUGUAUAAUAUAUAUAAUAUAUAUAUAAUAUAAUAUGUA	chr15	101740717	101740807	90	1536
1808	CUUAAAAUAUGACUCCUGGUAUUAAAAAAUAAGCCUCAUAUCUACAAGGCACAGAAGAUAUGAGGCUUAUUUUUUAAUACCAGGAAUCAU	chr15	102624607	102624697	90	1537
1809	GGCUGUGGUGUAGGCCAGUAGCUGCAGCUCCUAUUUGACCCCUAGCCUGGGAACUUCCAUAUGCUGUGGGUGCAACCCUAUAAAGCAAAA	chr15	105737356	105737446	90	1538
1810	GGUGAGGUAAAGGAAUUAAAAAAUUAUUUUAAAAAACUGUGUAGGCAAAACAAACACAGUUUUUUAAAAUAAUUUUUUAACUCCUUUUAC	chr15	107870374	107870464	90	1539
1811	CAUAUAUAUGUGUGUGUGUGUAUAUGUGUGUGUAUAUAUGUGUGUGUGGGUGUGUAUAUAUAUAUAUACACACACAUAUAUAUGAAUGAC	chr15	107899336	107899426	90	1539
1812	UGAGGUAAAAGGAAUUAAAAAAUUAUUUUAAAAAACUGUAGGCAAAACAAACACAGUUUUUUAAAAUAAUUUUUUAAUUCCUUUUACCUC	chr15	107915986	107916076	90	1539
1813	AUUUUUAAAGUUCUUAAUUUAGAGUAGUAUAUUUAUCUAGGUCUUUAUUCCAUAGAUAAAUAUACUACUUUAAAUUAAGGCCUUUCUAUA	chr15	108341452	108341542	90	1540
1814	UACCCCUUCUGAUGGCCCAAUUUUGUGGGGGGAGAACCAGCCCUCACUCAUUCCAAUCCAUCUUAUUGGGGUGGUUAAUUCCUCUACUAG	chr15	109814167	109814257	90	1541
1815	GACCCCGAUUCUCACACCCGUCCCCUCUCCCACCCAGAUAUACCCUAGUCUGGGCAAGGAGAGUUUUCUCCUGUUCUUCUUGGGGAGUUU	chr15	114415183	114415273	90	1542
1816	AAUUAAUUUUGAAUUUCAGAUAAGCAACAAAUAAUAUUUUUUUGCUUAUCUGAAAUUUGUUGCUUAUCUGAAAUUCAAAAUUAAUUGGAC	chr15	114483007	114483097	90	1543
1817	AUAUCAUAUAUAUAUAUAUCUAUACAUAUAUAUAUAUAUACAUAUAUAUGUAUGUAUGUAUGUAUGUAUGUAUAUAUACAUAUAUAUAUG	chr15	115411096	115411186	90	1544
1818	AUAUAUAUAUAUACAUAUAUAUGUAUGUAUGUAUGUAUGUAUGUAUAUAUACAUAUAUAUAUGUAUAUAUAUGUAUAUAGAUAUAUAUAU	chr15	115411123	115411213	90	1544
1819	UAUGUAUGUAUGUAUGUAUAUAUACAUAUAUAUAUGUAUAUAUAUGUAUAUAGAUAUAUAUAUGUGUAUAUAUAUAUCUAUAUACAUAUA	chr15	115411150	115411240	90	1544
1820	UAGUUUUAUAUAUAUGUAUAGUCUUAUAUGUAAUAUAUAUAAAUCACAUAUAUAUUAUACAUAUGAGACUAUAUAUUAUUAUAUUUUAUA	chr15	117191863	117191953	90	1545
1821	UAUUUUAUAUAGAAAUAUAUAUUAUUUUAUAUGUAGUACAUAUACAAAUUUCAUAUGUAUUACAUAUACAAUAAUAUAUACUAUAACUUU	chr15	117191944	117192034	90	1545
1822	CAUGUAUCUCUGUAAUAUAUAUAUAUUACAUAUAUAAAUAAUGUAAAUAUACAUUAUUUAUAUAUGUAAUAUAAAAAAAUUACAAAUCAA	chr15	117687718	117687808	90	1546
1823	AUGCAUAUGUGGGAUAUAUAAUAAAUAUAUGCAUUUAUAUACAUGUUAUGUAAAUAUAUUUUUAUAUAUCCCACAUAUGCAUACAUAUAU	chr15	117720676	117720766	90	1546
1824	AGCUCUUCUCUUCUCUGACACCCAGUGGAUUUUUAGGUAGGAAUAGCUAAAAAUCCAUUGGGUCUCAGAGAAGAAAAGAGCUUUCUCCAU	chr15	119908477	119908567	90	1547
1825	ACAGCUGUGGCUUUUAUAUAUGUUCAAAAUAUUUAUACUUAUAUUUGGAUAAGUGUAAAUAUUUUGAACAUAUAUAAAAUCCACUGCCAU	chr15	120150163	120150253	90	1548
1826	UGGGCCUCCCUCCCCUGCCCUCAGGACCUCCUCUCUCCCCCACCUUAGGAGAGAGGAGGUCCUGCUGGCCCCUCCCCCAAGCCUUAGGAA	chr15	124046164	124046254	90	1549
1827	CCCUCUGUCUCUUCACCUCGCUGGGCCCCAAGCAGUCCUCAUGGGACUUGCCCAGGUGGGGCCCAUGUCUCUUGCCCCCAGAGGUUCUCU	chr15	124534504	124534594	90	1550
1828	UUAAUAUAACAAUUAAUUAUAAUGUUAAUAAUAUUAUAAUUAUUUAUAAUGUUGGUAAUUAUUUUAAUAAUUAAUUAUAAUAUUAAUAAU	chr15	126028801	126028891	90	1551
1829	CCACUGCAGUCAGAUUCUUAACCCAAAUCUUAAUACCUGGGAUUUGUUUCAUCUUCCCCAGGUAGCUGGCCACAGUGGGAACUCCCCAGU	chr15	126230572	126230662	90	1552
1830	AUAUAUGUAUAUAUGUAUAUGUAUAUAUGUAUAUAUAUGUAUAUAUGUACAUAUGUAUAUAUGAUAUAUACAUAUAUAUGUAUAUGUAUG	chr15	127783504	127783594	90	1553
1831	UACCUGGCCCUGCUUUUCCUCCUCACCCUGUCCCCUCUGACCUCUGGGGACAGGGUGACAUCUGCAUUACUAACCAAGGGUUCCAGUCGC	chr15	128355256	128355346	90	1554
1832	ACCUGCUACCUAGGGACGGUUUGGACGUUAAGAACAAUUCAUAUAUUUUAUUAUAUGAAUCCUUCUUAACGUCCAAACCGUUCCUAGGCA	chr15	129475504	129475594	90	1555
1833	CCCUCCUCCCCUUCCAUUCCUCCUGCCCUGCACCCACCUGGGCAGCCUCCCGGGUGCAGGGCCUCUCCAUCAGGGGAGGGAGGAACAGAG	chr15	132298615	132298705	90	1556
1834	UCAGCAGUACAUCUCUGCUGUUUACUUAAGGGCACCCCCGGUCUGGGGUGCCCUUAAGUAAACAGCAGAGAUGUACUGCUGAUGGGAUUA	chr15	133134445	133134535	90	1557
1835	AUGUGUAUGUAUAUAUGUGUGUAUAUAUAUAUAUGUAUGUAUGUACAUACGUAUGUAUAUAUACAUACACAUAUGUGUAUAUAUAUAUAU	chr16	1395181	1395271	90	1558
1836	AUGUGUAUGUAUAUAUGUGUGUAUAUAUAUAUAUGUAUGUAUGUACAUACGUAUGUAUAUAUACAUACACAUAUGUGUAUAUAUAUAUAU	chr16	1436041	1436131	90	1558
1837	UAAUAAUUAUAUAUUAUAUAUUUAUAUAAUAUAUCUAUUAUAUGAUAAUAAAUAUAUAAUAUAUAAUAAUUAUAUAUAUAUACAUACAUA	chr16	2579878	2579968	90	1559
1838	AUAUUAAUGUGUAUUAAUAUAUAUGUAUAUAUUAAUAUACACACGUAUACGUGUGUAUAUUAAUAUACACGUAUAUAUUAUAAUAUAUAU	chr16	3491974	3492064	90	1560
1839	CAGUAGAAUGUUGAAUAGCAGUGGUGAAAAUGGGCAUCUUUGUCUUAUUCCCAUUUUCACUACUGUUAUUCAAUAUUGUACUGAAAGUCU	chr16	3515419	3515509	90	1560
1840	UAUAUAUAUUAUAUAUAGUAUACAUAUAUACAUAUACUAUAUAUAUAUAUUAUAUAUAGUAUACAUAUAUACAUAUACUAUAUAUAUAUU	chr16	3621079	3621169	90	1561
1841	UAUAUUAUAUAUAGUAUACAUAUAUACAUAUACUAUAUAUAUAUUAUAUAUAGUAUACAUAUAUACAUAUACUAUAUAUAUAUAUUAUAU	chr16	3621124	3621214	90	1561
1842	AUAUAUAUUAUAUAUAGUAUACAUAUAUACAUAUACUAUAUAUAUAUAUUAUAUAUAGUAUACAUAUAUACAUAUACUAUAUAUAUUAUA	chr16	3621160	3621250	90	1561
1843	UAUAUAUAUAUAUUAUAUAUAGUAUACAUAUAUACAUAUACUAUAUAUAUUAUAUAUAGUAUACAUAUAUACAUAUACUAUAUAUAUAUU	chr16	3621196	3621286	90	1561
1844	UAUAUUAUAUAUAGUAUACAUAUAUACAUAUACUAUAUAUAUAUUAUAUAUAGUAUACAUAUAUACAUAUACUAUAUAUAUAUUAUAUAU	chr16	3621241	3621331	90	1561
1845	CAUAUAUACAUAUACUAUAUAUAUAUUAUAUAUAGUAUACAUAUAUACAUAUACUAUAUAUAUAUUAUAUAUAGUAUACAUAUAUACAUA	chr16	3621259	3621349	90	1561
1846	AUAUAUAUUAUAUAUAGUAUACAUAUAUACAUAUACUAUAUAUAUAUUAUAUAUAGUAUACAUAUAUACAUAUACUAUAUAUAUAUUAUA	chr16	3621277	3621367	90	1561
1847	AUACAUAUAUACAUAUACUAUAUAUAUAUUAUAUAUAGUAUACAUAUAUACAUAUACUAUAUAUAUAUUAUAUAUAGUAUACAUAUAUAC	chr16	3621295	3621385	90	1561
1848	AUAUAUACUAUAUACACUAUGUAUAUAUUAUAUAUAGUAUACAUAUAUACUAUAUACACUAUAUAUAUAUUAUAUAUAGUAUACAUAUAU	chr16	3621457	3621547	90	1561
1849	AUAUAUGUAUGAUAUAUAUUAAAUGUAUAUAUUUAAUAAUUAUAUAUUAAAUAUAUAUAUUAUGAUAUAUAUGUAUAUAUUCUUUAAAAA	chr16	3885616	3885706	90	1562
1850	AUAUAUGUGUGUGUGUGUAUGUAGGUAUGUGUAUAUGUGUGUGUAUACACAUAUACACACACACACACAUAUACAUAUACGUAUAUUUUU	chr16	4582990	4583080	90	1563
1851	CUCCAAUUAGACUCCUAGCCUGGGAACCUCCAUAUGCUGUGGGUGCAAUGCACCUGCAUAUGGAGGUUCCCAGGCUAGGAGUCAAAUCCA	chr16	5233510	5233600	90	1564
1852	UGUUAUACUAUUAAUAUAUAAUAUCAAUGUGUAAUAAUAUUAAUGUAAUAUUAAUAUAUAUUAAUAUAUUGAUAUAAUAUGUUAUAUUAU	chr16	6490675	6490765	90	1565
1853	GUAUAUGUAAUAUAUAAUAUUAAUAUAUAUUUAUAUAUUAUAUAAUUAAAUAUUAAUAUUCUAUAUAAUAUAAAUUAUAAAUAUAUAUAU	chr16	6573529	6573619	90	1566
1854	AGCAGCCACUAAAUAUAAAUUUAAAUAUUUAUAUUUAAAUAUUUAUUUAUUUAAAUAUAAAUUUAAAUAUUUAUAUUUAGUGGCUGCUGG	chr16	8333551	8333641	90	1567
1855	GUGUGUAUAUAUAUGUAUAUAUGUAUAUGUAUAUAUGUGAGUGUAUAUAUAUGUAUAUAUGUAUAUGUGUAUAUAUAUAUAAACACUACA	chr16	8672383	8672473	90	1568
1856	UACAUAUACAUGUAUUAUAUGUAUAUAUGUAUAUAUAAUAUAUUAUUUAUUUAUUAUAUAUGUAUUAUAUAUGUAAUAUAUUUAUUAUAU	chr16	8891740	8891830	90	1569
1857	UGGGCAACAUACCAUUCAUAAAGUCAGUUUCAUGUUCAUCAGUAGAUGAAUACAUAUAGGCUGAUUUUCCUUCUACUUCAUUGCAAAAUC	chr16	9233947	9234037	90	1570
1858	AAAAUAAAUAUAUGCAUUAUAUAUGUGUGUGUAUAUAUAUGUGUAUGUAUAUACAUAUAUAUAUGUGUGUAUACAUAUAUGUAUGUAUAU	chr16	11244205	11244295	90	1571
1859	AUAUAUGUGUGUGUAUAUAUAUGUGUAUGUAUAUACAUAUAUAUAUGUGUGUAUACAUAUAUGUAUGUAUAUAUGUAUAUAUAUAUAUGU	chr16	11244223	11244313	90	1571
1860	CCUCUAUAUGUAUAUAUACAUUCACAUAGAUAUGUAUAUAUAUGUAUAUAUACAUAUCUAUGUGUGUGUAUAUAUAUAUGACAGUUUGAA	chr16	11630800	11630890	90	1572
1861	AUUUAGAGUAUAAAUGUAUAUUUAUAUUAUAAAUUAUAGUAUAACUAUAAUUAUAUAUGAGUAUAUAAUUUAUAUUUAGAGUAUAAAUUA	chr16	13805551	13805641	90	1573
1862	AAAAGAUGAAUAUAUAAUUAUAUAUUAUUAUAUUAUAUUAUUAUAUUCAUAUAAUAUUAUUUAUAUAAAAUGUAUUAUAUUAUAUUUAUA	chr16	13815694	13815784	90	1573
1863	CAGUUAUAUAUAUAUGUGUGUAUAUACAUAUAUACAUGUAUAUACAGUAUAUAUGUAUACAUAUGUAUAUAUACACAUAUAUGUAUAUGC	chr16	16122277	16122367	90	1574
1864	UCAACUAUAUAAUCUGGGUAUAUGGUGUGGUUUUUAAUAAGUAAACUAAUCCCCACUUAUUAAAAACCACACCAUAUACCCAGAGGUAAC	chr16	16434028	16434118	90	1575
1865	UCCCUCCCUCCUUUCCUUCCUUCCUUUCUUGUAAACCCCAAGUCAGACCAUCUAAGUUUACAAGAAAGGAAGGAAGGAAAGGAGGGAGGG	chr16	16733521	16733611	90	1576
1866	UUAGUUCUUUAUAUAUAUGUGUGUGUGUGUAUGUGUGUGUGUGUGUAUAUGUAUAUACAUAGUACAUAUACACACACACACAUAUGUAUA	chr16	18001648	18001738	90	1577
1867	ACCACUGCACCACAACAGGAACUCCUCCCCAUUUUAUUCUAAAGAAUUAUAAGUCUUGGAGUUCCUGUUGCAGCUCAGCAGAAACGAAUC	chr16	18143425	18143515	90	1578
1868	AUAGUGUGUAUGUGUAUAUAUACAUAUAUACAUGAAUGUGUAUAUAAUAUAUAUAUGUAUGUAUGUGUGUAUAUAUAAACAUAUAUAUGC	chr16	20296126	20296216	90	1579
1869	AACCUAUAUAUAUAUAGGUAUCUAUUUUAAGUUGAUACCUAUAUAUACAGGUAUCUAUUUUAAGUUGAUACCUAUAUAUACAGGUAUCUA	chr16	22235302	22235392	90	1580
1870	ACCUAUAUAUACAGGUAUCUAUUUUAAGUUGAUACCUAUAUAUACAGGUAUCUAUUUUAAGUUGAUACCUAUAUAUACAGGUAUCUAUUU	chr16	22235338	22235428	90	1580
1871	GUUGAUACCUAUAUAUACAGGUAUCUAUUUUAAGUUGAUACCUAUAUAUACAGGUAUCUAUUUUAAGUUGAUACCUAUAUAUAUAGGUAU	chr16	22235365	22235455	90	1580
1872	AGGUAUCUAUUUUAAGUUGAUACCUAUAUAUACAGGUAUCUAUUUUAAGUUGAUACCUAUAUAUAUAGGUAUCUAUUUUAAGUUGAUAAA	chr16	22235383	22235473	90	1580
1873	AUAUAUAUAUAUAUGUGAUAUAUAUAUAUAUGCAUAUAUAUAUGGUAUACAUACAUAUAUAUAUGCAUAUAUAUAUGUGCAUAUGUAUGG	chr16	23508064	23508154	90	1581
1874	UAUAUGUUAUGUAUGAAUAUAUACACACAUAAUAUAUAUAUACAAGAGAAUAUUGAAUAUGUGUAUAUAUAUAUGUACAUAAUAUAUACA	chr16	23717215	23717305	90	1582
1875	UAUGAAAAAAAUCUCAUUUAACCAUUUGGUUCAAUACAUAUAUAUAUAUAUGUAUUGAACCAAAUGGUUAAAUGAGAUAAAGCACUCAAA	chr16	24649246	24649336	90	1583
1876	UGAGAGUCCUUGGAGAUGGAGGUUGGUCAUCUCUGCUUUUAAAAAGUUCCCAGGUGAUGACCAGCCUUCAUCUCCAAGGACUCUCAUUUA	chr16	26496829	26496919	90	1584
1877	GGGAGAAGCUGGACUAUUUCUCCUCCUUUGGAGGGCAAUUCCAGCUGCAGCCACAUGCCCUCCAUAACUCCAACUUCCUCCAGUUUCCUG	chr16	28783522	28783612	90	1585
1878	AUGUAUAUAUAUACAUAUAUAUAUGUAUAUAUAUACAUAUACAUAUGUAUAUGUAUAUAUAUACAUAUAUAUGUGUGUGUAUAUAUGUGU	chr16	28844371	28844461	90	1586
1879	AUAUAUGUAUAUAUAUACAUAUACAUAUGUAUAUGUAUAUAUAUACAUAUAUAUGUGUGUGUAUAUAUGUGUGUGUGUGUGUAUGCAAAG	chr16	28844389	28844479	90	1586
1880	GUUUGUUUGUUUGUUUGUUUUGUUUUUUGCAUUCUGUGAAAAUGCCUGGAAUCUUUCCAUCCAGGCAUUUUCACAGAAUGCAAAAAACAA	chr16	29233855	29233945	90	1587
1881	AAAAUUUCAGUCUUGAAUUACCUGACUUCAACUCUCUCUAUAUAUAGUUAGAGUUGAAAUCAGGUAAUUCAAGACUGAAAUUUUUAUUUC	chr16	29923219	29923309	90	1588
1882	CUAUAUGUAUAUAAUAUAGAUAUAUAGUAUAGCUUAAAGUGUACUUUCAAUAGAAUACUUUAAGCUAUACUAUAUAUUAAAUACAUAUUC	chr16	30233395	30233485	90	1589
1883	AUGUGUUAAUAUAAUAUAAAUAUUAUAUAAUAUAAAUAUAUUUUAUAUAUUAUAUUAUAUAAUAUAAAUAAAUGUAAUAGAUAUAAUAAC	chr16	31881493	31881583	90	1590
1884	AUAAAUAUAUAAAAUAUAUUUUAUAUAAUGUGUAUUAUAUAUAAAAUAUGAAAUUGUAUAUAUUUUUAAAUACAUAAAAUAUAAAAUAUU	chr16	33447745	33447835	90	1591
1885	CAGCAAAAUGAUUCAUAUAUAUAUAUGAAUAUAUAGAUAUGAAUAUAUAUAUUUGUUAUUCAUAUAUAUAUAUGAAUAUAUAUAUUUGUU	chr16	34387831	34387921	90	1592
1886	UUUAUAUGUAUGUGUCUGUGUGUGUGUAUAUGUAUAUACACAUAUGCAUGUAUAUACAUAUGCACACACACGUAUACAUACAUACAUACA	chr16	34834915	34835005	90	1593
1887	AUAUAUAUAUAUUUAUAUAUAUUUAUAGAUAUAUAUUUAUAGAUAUUUAUAGAUAUAUAUUUAUAUAUAUUUAUAGAUACAUACACAUAC	chr16	35843734	35843824	90	1594
1888	AUGUUAACAAAAAUAAGAGGGAGAAGAUACAUAUUUAUAUUUUAAUAUUUAAUAAAAACAUAACAUAUAUCUUCUCCCUCUUAUUUUUUU	chr16	37394533	37394623	90	1595
1889	UAUGUGAGUUUCUAUGUCUAACUCACUAUACUUAACCUUCGCUAUACUUAACCCUAGGGGAAGGUUAAGUAUAGUGAGUUAGACAUAGAA	chr16	39433375	39433465	90	1596
1890	UAAUCUUACAUAAAAAAGAAAAAAAUAGGUAAAAACUAAGGAUUAAUUUCCUUAGUUUUUACCUAUUUUUUUCUUUGUUCUGUUCGUAGA	chr16	40487932	40488022	90	1597
1891	UAUAUGUGUGUAUGUAUAUAUACACAUGUAUAUAUACACAUAUAUUGUGCAUAUGUAUAUAUAUAUAUGUGUGUGUGUGUAUAUCACAUU	chr16	40664899	40664989	90	1598
1892	UACAUUAUAUUGUUAUAAUUGAUAUAUUAUUAAUAAAAUAUAAAUAUAUGAUAUUGAUAUUAUAUUAUUAAUAAAAUAUAAUAUAUAAAA	chr16	43675048	43675138	90	1599
1893	UACAUUAUAUUGUUAUAAUUGAUAUAUUAUUAAUAAAAUAUAAAUAUAUGAUAUUGAUAUUAUAUUAUUAAUAAAAUAUAAUAUAUAAAA	chr16	43839991	43840081	90	1600
1894	CAUCAAGAGAGUUCACCGAGCAAGAGAGUUCUCAAGAGAGGGGGUCAGUUCUCCCAUUCCCUGACCCCCUCUCUUGAGAACUCUCUUGCU	chr16	44331481	44331571	90	1601
1895	AGCAAGAGAGUUCUCAAGAGAGGGGGUCAGUUCUCCCAUUCCCUGACCCCCUCUCUUGAGAACUCUCUUGCUUAAUUCAAGUCUUGUAUU	chr16	44331499	44331589	90	1601
1896	GGAGUUGGCAAAUUAUCUCUGUAAAGGGCCAGAUAGUAAAUAUUUUAGGCUAAAUAUUUACUAUCUGGCCCUUUACAGAGAUAGUUGUGU	chr16	46718785	46718875	90	1602
1897	UAUUUAUCUAUAAAAUAUGUUUAUACAUAUAUAAAUAUAUACAUUAUAUGUGUAUAUAUUUAUAUAUGUAUAUAAAUAUUUUUGUAUUAU	chr16	46724428	46724518	90	1602
1898	CUGAUCUGCCUCUCCCUCCGUCUUCCCCCAGGGUGGAGAUGGGGGGUUCUUUUUCCUUCUCUCAUCAAUGAUCAGCCCUCUUGCUUUAGU	chr16	48277261	48277351	90	1603
1899	AAUGUCACAACAUUGUAAAUCAGCUCUACUUCAAUAAAUCUUAUUUUUUCUUUUUUUGUUUGAAGUAUAGUUGAUUUACAAUGUUGUGAU	chr16	48308851	48308941	90	1603
1900	UCUAGAUCUAGAUCUAGAUAUAGAUAUCUAUAUCUAUCUAUAUCUAGAUCUAGAUAUAGAUAUAGAUAUCUAUAUCUAGAUCUAGAUAUA	chr16	49867399	49867489	90	1604
1901	UAUAGAUAUCUAUAUCUAUCUAUAUCUAGAUCUAGAUAUAGAUAUAGAUAUCUAUAUCUAGAUCUAGAUAUAGAUAUAGAUAUCUAUAUC	chr16	49867417	49867507	90	1604
1902	UCUAUAUCUAGAUCUAGAUAUAGAUAUAGAUAUCUAUAUCUAGAUCUAGAUAUAGAUAUAGAUAUCUAUAUCUAGAUCUAGAUAUAGAUA	chr16	49867435	49867525	90	1604
1903	UAUAGAUAUAGAUAUCUAUAUCUAGAUCUAGAUAUAGAUAUAGAUAUCUAUAUCUAGAUCUAGAUAUAGAUAUCACAUUUUAUCCAUUUA	chr16	49867453	49867543	90	1604
1904	AAAUCAGACAGAAAAAGACAAAUACUCCAUGAUCAAUCCACUAGUAUAAGAAUCUAAAGUGGAUUGAUCAUAGAGUAUUUGUCUUUUUCU	chr16	50056462	50056552	90	1605
1905	AUAUACAUAAGUGUGUGUAUAUAUAUAUACACACAUAUAUAUACAUAAGUGUGUGUGUAUAUAUAUAUACACACACAUAUAUAUAUACAC	chr16	50253391	50253481	90	1606
1906	UAUAUAUAUGUGUGUGUAUAUAUAUAUACACACACACUUAUGUAUAUAUAUGUGUGUAUAUAUAUAUACACACACUUAUGUAUAUAUAUU	chr16	50433400	50433490	90	1607
1907	AUAUAUGUGUGUAUAUAUAUAUACACACACUUAUGUAUAUAUAUUUAUAUAUGCGUGUGUGUGUAUAUAUAUAUUUAUAUAUCAGACAAC	chr16	50433445	50433535	90	1607
1908	AGAUGGUAUAAGAACUUCAUUUCAGUUCCACUGACUCAUGGGUGACCUGGUGAGUCAACCCCUUCUCUUAGCAGUUCUUUGUCAUCAGGA	chr16	51191317	51191407	90	1608
1909	CCAGUGCCUGCCUGGUGUACAAUCAGCUCUCGGUUAAUGUGGGAAGUUAUUAGCCUCAUCUCAUUUCAUCACCAGGGAAGCUCUGUGAGA	chr16	52333246	52333336	90	1609
1910	UGUUUGAUAGAAUUCGCCCGUGAAGCCAUCUGGUCAUGAACUUUUGUUUGCGACCAGAUGGCUUCACAGGCGAAUUCUACCAAACAUUUA	chr16	55234135	55234225	90	1610
1911	GAUGAGUUAUGGCCAUUCUGACCUGUGUGAGAUGAUAACUCACACAGGUCAGAAUGGCCAUAAUUAAUUAAAGGUCUAAAAAUAAUAAAU	chr16	55738801	55738891	90	1611
1912	AAAAAAAUGAUGAGUUAUGGCCAUUCUGACCUGUGUGAGAUGAUAACUCACACAGGUCAGAAUGGCCAUAAUUAAUUAAAGGUCUAAAAA	chr16	55885573	55885663	90	1612
1913	AAGAAAAUCUCAGUGACAUUUUGCUCUUAUGCAUAUUUAUUACUAUGCUAAGUAGCAUAGUAAUAAAUAUGCAUAAGAGCAAGGCAUUGA	chr16	55976752	55976842	90	1613
1914	GUAUUUUAUUUAUAUACAAUAUAUAAUAUAUUAACAUAUAUAUAAGCUAUAUAUAUGAUAUAUAUAUUAUAUAUUGUAUAUAGCUUUUUA	chr16	58020067	58020157	90	1614
1915	UUAGAAGGAAAUACCAGUAGCAUAUUCUUAUAGUUCAGUGGGUAGCUUCAUGAACCUAUCAGAAUAUGCUACUGGUAUUUCCUUCUAGAU	chr16	59761999	59762089	90	1615
1916	UAUAUAUAUAUGUGUGUGUGUGUGUUUGUGUGUGUGUAUACACAUAUACACAUACACACAUAUAUAUAUAUACACAUACAUAUAUAUAUA	chr16	59835403	59835493	90	1616
1917	UCCAGCAAAAACAUUUACAUCAUUCUGGGUCCUCCUUUACCUCUUCGAACAGUUUCUCAGAGCUACUGAGAGGCUGUCUCCCAGGAUAAA	chr16	60362083	60362173	90	1617
1918	CUAUAUAUAUGUAUAUGUAUAUCUAUAUAGCCUAUAUAUGUGUGUAUAUAUAGGCUAUAUAUAUGUAUAUGUAUAUAUAUAUAGCCUAUA	chr16	64211275	64211365	90	1618
1919	UUUAUUUUUUGAAGAACCCAGGCUGGUCAAGUUUCCAUGUUGACCAGCCUGGGUUCUUGACCAGCCUGGGUUCUUCAAAAAAUAAAUGAU	chr16	66268810	66268900	90	1619
1920	GUCUCAGUUCCAAGACUAAUCCCAGGAAUAAGAUUUCAGGAUAACAUUGCUUCCAAAAUCUUAUUCUUUGGAUUAGUCUUAGAACUGAGA	chr16	66905128	66905218	90	1620
1921	CUAAUUUCAGUUAUUGAUCACUUUUGCUAGCAUAAAAGUAAAUAUCAACCUGAUAUUUACUUUUAUGCUAGCAAAAGUGUUAUUAAACUA	chr16	67281580	67281670	90	1621
1922	GAUUAUAUAUAUUCUUUAUAUACAUAUACAUAUAUGCAUAUAUAUACAUGUGUAUAUAUGUGUGUGUAUAUAUAAAAUAUAUAUACCUAA	chr16	67502017	67502107	90	1622
1923	UUCCUAUAUGUAUUUGUGUGUGUAUAUAUGUGUGUGUGUAUAUAUGUAUGUACACAUAUAUGUGUGUGAGCAUAUAUAUGCAUGUAUGUA	chr16	68138614	68138704	90	1623
1924	UAUAUAUAGGCAUGCAGAUAUAAAUAUAUGUGUGUAUAUAUGCAUGCAUAUGUGUGUAUACAUACAUGUUUGUGUAUAUGCAUGUAUAUA	chr16	69645988	69646078	90	1624
1925	UAUAGACAUGUAUAUAUUAUAUACACAUAAUGUGUGUGUAUAUUACAUACACAUAAUGUAUAUAUAAUGUAUGUAUAAUAUACUACAAUU	chr16	70283872	70283962	90	1625
1926	UGUAUACACAUAUAUAAGAUAUAUGUGUAUAUAUAUUAUAUAUAUAUGUAUAUGUGUAUAUAUAUAUGUAUAUAUAUUAUAUGUGUAUAU	chr16	70455709	70455799	90	1626
1927	AUAUAUGUGUAUAUAUAUUAUAUAUAUAUGUAUAUGUGUAUAUAUAUAUGUAUAUAUAUUAUAUGUGUAUAUAAUAUAUAUAUUCUUUUU	chr16	70455727	70455817	90	1626
1928	GGGGGCCUCUCCACCUCCCUGGCCCUGUCUACCCUUGCCCACUUCAGGUGGGGCUGCAGGGCCCAUCCUGCUCUCUCUGGCCCCACUGGG	chr16	70979518	70979608	90	1627
1929	GAAAAAGAAUGUAUGUGUAUAUAUAUAUGUAUAUGUAUAUAUAUGUAUGUGCGUGUGUAUAUAUAUAUAUGCAUAUAUAUGUAUAUGUAU	chr16	73859257	73859347	90	1628
1930	GUAAGAAUAUUCUAUAUUCUAUUAUAUAUUAAAUAUAUCAUAUAAUGUGUAUUCUGUAUAUUAUUCUAUAGAAUAUAGAAUAUUCUUACA	chr16	74273068	74273158	90	1629
1931	CUCAUCUGAUUCCUGACUCUUUCUUCCUGGCCUGAGCUCCUGCUCAGAGAGGGCAGGGACUCAGCUUCCCAUCCCGAGUCGGCCCCUGAG	chr16	76973095	76973185	90	1630
1932	CAAUGUAAUAUAAUUUAAUAUAUUUAAAUAUAUUUAAUAAUUUCCACUGGGAAAUUAUUUAAAUAUAUUUAAAUGUAUUUUAAUAUAUUU	chr17	488413	488503	90	1631
1933	UUAUAUAUAAUAUAUAUGUAUAUGUACUGUAUAUAUGCAUAUAUUAUAUAUAUAUGCAUAUAUACUGUAUAUAUGCAUAUAUACAUAUAU	chr17	1573075	1573165	90	1632
1934	UGAAAUGAAUAUAUAUGUAUGUAUAUAUAUAUAUGUAUAUAUGUAUAUAUAUAUACAUAUAUAUAUAUGCAUACAUGCAUAGAGUCUAGU	chr17	2598319	2598409	90	1633
1935	CAUACAUAUGUGUUUCUAUAGCCUGAAACUAUGAAUGCACUUAUAAUAAGCAGUGCAUUCAUAGUUUCAGGCUAUAGAGACUAUUCUUUU	chr17	5977639	5977729	90	1634
1936	ACAUAUGUGUUUCUAUAGCCUGAAACUAUGAAUGCACUUAUAAUAAGCAGUGCAUUCAUAGUUUCAGGCUAUAGAGACUAUUCUUUUUCC	chr17	6132547	6132637	90	1635
1937	UUUUACCAAACAUUUAAAAAUGAAUUUAACAACAGUCUUCCUCAAACUGUUCACUUUUUGAACAGUUUGAGGAAGACUGUUGUUAAAUUG	chr17	6191020	6191110	90	1636
1938	UACAUAUCUCCAUAUGUAUAUAUGUAUUAUAUAUGUAUACAUGUAUUAUAUAUGUAUGUAUGUAUUAUACAUAUGUAUAUAUGUAUGUAU	chr17	7450444	7450534	90	1637
1939	GUGAUAGAGGCAGUUCAGACCCUGGCCCAGCCAAGCCCCCAUGUGCAUGUUGUGGGGGCUGGGCUGGGCCAGGGUCUGAGCUGCCUCUAU	chr17	8394688	8394778	90	1638
1940	GCUGAAAUAGCCGAGCCUCUUACUAUGCACUUUGGCUAUGGUAGCUGAAGUUAAUUCCUUUCUCCGUGGCUUUUCAGUAUAUAUAUAUUU	chr17	8714602	8714692	90	1639
1941	CAUGCUUGAGUUUACCUCACUUCCCUUUGGAGCACAGUCAACUAAGUCCCCAGGGACUUGCUCCAAAGGGAAGUGAGGUAAACUCAAGCA	chr17	10766773	10766863	90	1640
1942	AAUAUAUCUAUCUAUAUAUUAAUAUAAUAUGUUAAUAUAUAUUGUUCAUAUAUUAUAUAUUAAUAUGUAUUAUAUUUAUAUAUAGGUAUU	chr17	11558512	11558602	90	1641
1943	CCUUCAAAUCUAAUUCAAAGAGGUACAUAGUAGGAAAAACACGCUUCUAGCUCCUAAGUUUUUCCUACUAUGUGCCUCUUUGAAUUAGAU	chr17	11605312	11605402	90	1641
1944	CAAAUCUAAUUCAAAGAGGCACAUAGUAGGAAAAACUUAGGAGCUAGAAGCGUGUUUUUCCUACUAUGUACCUCUUUGAAUUAGAUUUGA	chr17	11666782	11666872	90	1642
1945	AUACAUGUGUAUAUAUGUGUGUAUAUAUGUAUAUAUAUGUAUAUAUAUGUAUGUGUAUAUAUAUGUAUAUAUAUGUGUGUAUAUAUGUAU	chr17	13539934	13540024	90	1643
1946	AUGUAUAUAUGUGUGUGUAUAUAUGUAUAUAUAUAUGUGUGUGUAUAUAUAUAUAUGUGUAUAUAUAUAUACACAUACACACAUACAUAC	chr17	13540114	13540204	90	1643
1947	GUAUAUAUAUGUGUGUAUAUAUAUAUGUGUGUAUAUAUAUAUGUGUAUAUAUAUAUGUGUGUAUAUAUAUAUAUGUAUAUCCUUUUUGUA	chr17	14916799	14916889	90	1644
1948	AUAAAACAUGUAUAUAUGAAUAUAUAUUACAUAUAUUAAUGUGUAUAUACAAAUAUAUAUUACAUAUUUAUGUAUAUAUGUUAUAUAUAU	chr17	15395464	15395554	90	1645
1949	AAGUUAAAUGAUCUACCUAUGUUCUCAGGUGUCUGAGCAACAAAAGAGAGAGCAGAAAUGCUCAGACAUCUGAGAAUAUAGGUAGAUCAU	chr17	16618897	16618987	90	1646
1950	UAAAUGAUCUACCUAUGUUCUCAGGUGUCUGAGCAACAAAAGAGAGAGCAGAAAUGCUCAGACAUCUGAGAAUAUAGGUAGAUCAUUUAA	chr17	16707070	16707160	90	1647
1951	UUUUAAUAGUUUUUAAAAAAUUAUUAAUUUUUAAAUAAUUAUUUGAAAUAAUUUUUUUUAAUUAUUAGUAGCUUUUUAAAAAUUAUUAGU	chr17	17272090	17272180	90	1648
1952	UAGGCCAGCACUUGUAGCUCCGAUUUGACCCCUAGCCUGGGAACCUCCAUGUGCUGCAGGUGCCACCCUGAAAAACAAAAACAAAAAUAU	chr17	18773470	18773560	90	1649
1953	UCAUUCAUAUAUAUAUGUGUAUAUAUAUAUAUGUGUGUAUAUAUAUGUGUAUAUAUAUGUGUGUGUAUAUAUAUGUAUAUAUGUAUAUAU	chr17	19876663	19876753	90	1650
1954	AUAUGUGUGUGUAUAUAUAUGUAUAUAUGUAUAUAUAUGUGUGUAUAUAUAUAUGUGUAUAUAUAUAUGUAUAUGUAUAUAUAUAUUCUU	chr17	19876717	19876807	90	1650
1955	UUUUAUCAUUUAUAUAUGUAUGAAAAAAUAUAUAUAUACUUAUAUAUAGUAUAUAUAUAUUUAUACUUAUAUAUAUAUAUAAAUAUAUAU	chr17	19949221	19949311	90	1651
1956	UAUUUGAGUAAAUGUGUGUGUGUGUGUCUAUAUAUGUAUGUGCAUGCAUGCAUAUAUAGACACACACACACAUAUAUACAUACAAAUAUA	chr17	19983475	19983565	90	1651
1957	UUGGACCUCCUCCCAGGGCUGCUGCUAACCGCACAUGUGACCUUGGGCUUCUCAUUUAACCUCUGGAGGUCAGUUUUCUUAUCUGUAAAA	chr17	20206045	20206135	90	1652
1958	UGUAAAGCAGAAAUUAAUACAACGUUGUAAAUCAACUAUACUUCAAUUUAUUGGAGUAUAGUUGAUUUACAACGUUGUAUUAGUGUCAAG	chr17	20400814	20400904	90	1653
1959	AAGCUGUGUCUGUGACCUACAACACAGCUCACGUUAAUGCUGGAUCCGGCGUUGCCGUGAGCUGUGGUGUAGGUCAUAGACGCGGCUCGG	chr17	22826431	22826521	90	1654
1960	AAAUAUUUUAUUAAAAUAUCACACAUUACGUUUUAAUUCUGUGUCUUGAAGUGAAGACACAGAAUUAAAACGUAAUGUGUGAUAUUUUAA	chr17	22860145	22860235	90	1654
1961	AAUAACAAAAGUAAUUGAUAUUUUUGAUAUUCACAGGAUGCAAAUUAUAAUUUGUGUCCUGUGUAUAGAAAAAAAAUGGGUCUUUUUUGU	chr17	23365549	23365639	90	1655
1962	UAACAAAAGUAAUUGAUAUUUUUGAUAUUCACAGGAUGCAAAUUAUAAUUUGUGUCCUGUGUAUAGAAAAAAAAUGGGUCUUUUUUGUAA	chr17	23492026	23492116	90	1656
1963	AUAUAUGUAUAUAUAUGCAUAUGCAUAUGUGUAUUUAUGUGUGGGUGCAUAUGUGUAUAUGUUUGUAUAUGUGUGUGUGUACAUUAUAUA	chr17	24211468	24211558	90	1657
1964	UGUAUAUAUGUAUAUAUAUGUAUAUAUGUAUAUAUAUGUAUAUAUGUGUGUAUAUAUAUGUGUGUAUAUAUAUAUGUAUGUAUAUAUACC	chr17	24459994	24460084	90	1658
1965	GUUCCCUCCCCUGCUUCCAACCCUUAUAGGUACAACUGAUGACUCAGUUCACCCUAUAAUAUACAUUUUCAGGUCAUGGAGGGUGGAGUU	chr17	24756490	24756580	90	1659
1966	UUAAUAUUUAAACAUUAAAUAUUCAUGUUUAUGAUUUAUAACUUAUUUAUAAAUAUUAAAUAUUUAAAUAUUUAAGUAUAAAUAUUAAAU	chr17	25495453	25495543	90	1660
1967	UCUUGCCCUGGCUGGGGGCCCCCUCUGCCUUCUUGCCUUGGUUAGGGGUUCCCUCUGCCUUCUUCCCCUGGCUGGGGGCCCCCUCUGCCU	chr17	26717005	26717095	90	1661
1968	AUGUAUAUAUGUGUGUAUAUGUCUGCAUAUAUGCAUGUGUGUAUGUAUGUUUAUGCACAUAUAUGUAUAUGUGUAGGCAUGUAUGCAUAU	chr17	28092628	28092718	90	1662
1969	AAAGUGUGUGUGUAUAUAUAUAUAUGUGUGUAUAUAUACAUAUGCAUAUAUAUGUGUGUGUGUAUAUAUAUAUAUGUGUGUGUGUUUAUA	chr17	28194796	28194886	90	1663
1970	GGGCAAUGCUGGACCCUUUACCUACUGAGUGAGGCCAGGGAUUGAACCUGCAUCCUCACAGACACUAUGUAGGGUUCUUAACCCACUGAG	chr17	28323568	28323658	90	1664
1971	UUCCUGUCCUGGGACUUGUCUUUUCCUUCUGUGACCAGAUCAUAGCAAUUUCCACCUUCCCUCCCAGGGCAGGAAACGCUGCAAGUUAUG	chr17	29890036	29890126	90	1665
1972	ACAUGCAAGGUGGAAGUUUCAGUGGUGAAAUGUAUUUAGGACGAGGUGUUGAAAUGUGGUCCUAAAUACAUUUCACCACUGAAACUUCUG	chr17	32234554	32234644	90	1666
1973	GUGUGUGAGUGUAUGUGUGUGUGUCUAUAUAUAUAUAUGGAGAGAGAGUCUGUGUAUAUGUGUAUACGUAUAUAUAUGCAUACAUACACA	chr17	32887288	32887378	90	1667
1974	GGAUAUGUGUGUAUAUAUAUAUAUGUCUGUGUGUGUGUAUAUAUACAUACACACACACAGACAUACAUGUGUAUAUAGUCCACAAGUCUG	chr17	34330762	34330852	90	1668
1975	GCGGACCGCACCCUUACCUGGCCGGCUCCUUUCCACUUCCGGGCAGCCCGUUUCCCCUCUAAGGCCCCGGGUUGGGGAUGGUCCGCUCCG	chr17	34945966	34946056	90	1669
1976	CCGUAGUUAGGAACACGGAGCUAGGACUCGAUCUCAGGUCUUGGCAGCCAGAGAGACCUGAGAUUGAGUCCUAGCUCUGUUCCUAACUUG	chr17	36037936	36038026	90	1670
1977	UCUCUUCCUUUGCUCCCUUGACUUCCCAAUGCCAAGCAGGGAUCCUGAUUGGCAUUGACCUUACCAGCUUGCAGAGUAGGAGACCCCAGG	chr17	36068005	36068095	90	1670
1978	AAGGGCAGGGACCGAACCUGCAACCUCCUGGUUCCUAGUCGGAUUCGUUAACGAAUCCGACUAGGAACCAGGAGGUUGCAGGUUCCUGUG	chr17	37325134	37325224	90	1671
1979	UGCCCCCUCCGUCGCCCUCCCUCCUGCUGCGCCUGGUCCCAAUGCCCUGCCCAGCUAGGCCCUGCAGGAGCUUAUCCCAACAGGGGGGCA	chr17	39095191	39095281	90	1672
1980	ACAUAUAUAUAUAUGUAUAUAUGUAUGUAUAUAUAUAUAUAUGUAUAUAUAUGUGUAUAUAUAUGUAUGUAUAUAUAUAUGUAUAUAUAU	chr17	39581830	39581920	90	1673
1981	CCUUGAAUUUUAUAUAAUAUAAAUAUUAUAUAAAUUAUAUAUAAUACAAAUAUUAUAUUAUAUAAAUAUUAUAUAAUAUAAAUAUUAUAU	chr17	40159810	40159900	90	1674
1982	GUAUACACACAUAUAUGUGUGUAUAUACAUAUAUGUGUGUAUAUAUAUAUGUGUGUGUAUAUACAUAUAUGUGUGUAUAUAUAUAUAUGU	chr17	42456574	42456664	90	1675
1983	AGGGUCUCCUAGAGGUUUAAAAUGCUGGCUCUUCUCCUCUCCUCAUGUGUUUAUGUCACAUCUGCCCUGCCAGCUGCUGGCCUCUAGGCA	chr17	42747004	42747094	90	1676
1984	CUCUGAGCCACCAGGGAACUCCCGUCUAUAACCUCUUCAUAAGAUUCACCUCAGUUCAUGAGUUCCUGUCAUGGCUCAGCAGUUAACAAA	chr17	44299882	44299972	90	1677
1985	UAGCCCUCACAGCCUCUUGGGACCAAUAGCUUCAGCCCUAGAAGCAGGGGUUUGCAAAGAGCUAUGGGUCCCUGUUUUUCCUUAAGGCCC	chr17	46487863	46487953	90	1678
1986	UGUAUGUAUAUAUAUUAUGCGUAUAUAUACACAUUAUAUAUAUAUAGUAUGUGUAUAUAUGUGUGUAUAUAUGUGUGUAUGUGUAUAUAU	chr17	46528957	46529047	90	1678
1987	UUUUAAAGGAACCUCCACACUGUUCUCCUUAGUGGCUAUAACUUGGUGCAGCCACUAAGGAAAACAGUAUGGUGGUUCCUUUAAAAACUA	chr17	47263834	47263924	90	1679
1988	GUGGGGUGAGGCUUGAGCCACUUUCCUACCAGCCUGGGCAUCGAUUUCUGUGGCUCUCCAAUGGCCACGCCCCCCCAAUCCCAUUAGUCA	chr17	48672532	48672622	90	1680
1989	AUAAUAUAAUAGUAUAUUAAUAUAUUAAUAAUAAUAUUAAUAUAUUAUUAAUAGUAUAUUAAUAUUAAUAUAACAUAAUAAUUUAUAACA	chr17	48997216	48997306	90	1681
1990	AUUAGAUAUUUGGGUGGUUUCCUAUUUUCACUGAGCAGUUGCUGGUUUAAUCAGCACAUGCUCCCCAUCCUCUGAAAUGCCGCCUGCAAU	chr17	49113928	49114018	90	1682
1991	UAUAUACUUAUAUAUAAUAUAUGUAAUAUAUAGCAUAUGUAAUAUAUUUAUAUAUAUUAUAUAUUAAUGUAUUAUAUGUAUUAUAUAUAU	chr17	54241363	54241453	90	1683
1992	UUAAUGUAUUAUAUGUAUUAUAUAUAUUAUAUACAAUAUAUAUUUAUAUGUAUUAUAUAUAUUAUAUAUUUAUAUAUAUUGUAUAUUUUU	chr17	54241426	54241516	90	1683
1993	UUGAGAUAUAAUUGACAGGACAUUAUACGAUUGAGAUGUACAAGUUUCAGUACACUGAAACUUGUACAUCUUAAUCGUAUAAUGUCCUCU	chr17	54435646	54435736	90	1684
1994	AGAUGAUAAAUAUUCUUUAAUUCAUUCAUUGAACACUUUCCCAGCACAAGGAGGUGCUGGGGCAGUGUUCAAUGAAUGAAUUAAGGAGGU	chr17	56754451	56754541	90	1685
1995	AUACGAUAUAUAGUAUAUUCUGUAUACUAUAGUAAGUAUACUAUGUAGCGUAUGGUAUACUAAGUAUAUUAUAUAGAGUAUACUAUAUAU	chr17	57152773	57152863	90	1686
1996	UCAAUAUAUGCAAAUAUGCAUAUAUACAUAUUUGUAUAACUAUAUUUGUAUAAAUAUGUGUAUAUGUAUAUUUGUAUACAUAUGCAUAUA	chr17	58217842	58217932	90	1687
1997	AAUGGUGGGGGCUCUAGCCACAGUUUUGUACCCUGAAGACCUCCUGGGUACAAAACUGUGGCUAGAGCCCCCACCAUUGCAUCUAUAUUC	chr17	58268161	58268251	90	1688
1998	UAUUAUCAUAGAGUAUAUAAUAUACAUAAUAUGUAUAAUAUAUAUUAUCAUAGAGUAUAUAAUGUAUAUAAUAUGUAUAAUAUAUAUUAU	chr17	58574296	58574386	90	1689
[truncated: 206 more rows]
