# Supplementary material for: The prediction of the porcine pre-microRNAs in genome-wide based on support vector machine (SVM) and homology searching
Source: BMC Genomics. 2012 Dec 27;13:729. doi: 10.1186/1471-2164-13-729 (PMC3545972; doi:10.1186/1471-2164-13-729)
Supplement: Additional file 2 — The result of density analysis of pre-miRNA and QTL in chromosome. The data provided the information of the number of pre-miRNA and QTL and their density in each chromosome. [file 1471-2164-13-729-S2.xlsx]

## Sheet: Sheet1
Chromosome	size(Mb)	number of pre-miRNA	number of QTL	density of miRNA (number/Mb)	density of QTL (number/Mb)
chr1	295.5	262	1395	0.886633	4.72081
chr2	140.1	122	569	0.870807	4.06138
chr3	123.6	122	221	0.987055	1.78803
chr4	136.3	128	572	0.939105	4.19663
chr5	100.5	116	238	1.15423	2.36816
chr6	123.3	87	554	0.705596	4.49311
chr7	136.4	131	710	0.960411	5.20528
chr8	120	155	296	1.29167	2.46667
chr9	132.5	118	207	0.890566	1.56226
chr10	66.7	75	153	1.12444	2.29385
chr11	79.8	77	119	0.964912	1.49123
chr12	57.4	55	168	0.958188	2.92683
chr13	145.2	128	237	0.881543	1.63223
chr14	148.5	125	227	0.841751	1.52862
chr15	134.5	133	184	0.988848	1.36803
chr16	77.4	97	109	1.25323	1.40827
chr17	64.4	70	106	1.08696	1.64596
chr18	54.3	42	98	0.773481	1.80479
chrX	125.9	162	274	1.28674	2.17633
