# Supplementary material for: The prediction of the porcine pre-microRNAs in genome-wide based on support vector machine (SVM) and homology searching
Source: BMC Genomics. 2012 Dec 27;13:729. doi: 10.1186/1471-2164-13-729 (PMC3545972; doi:10.1186/1471-2164-13-729)
Supplement: Additional file 3 — The list of porcine known pre-miRNA fragments of 90nt detected by SVM-based classifier. The data provided represents the list of porcine known pre-miRNA detected by SVM-based classifier in the whole genome of the pigs, and containing the information of their length, location in chromosome and the name of the represented known pre-miRNA. [file 1471-2164-13-729-S3.xlsx]

## Sheet: Sheet1
Number	Sequence	Location from 5' to 3'			Length	known pre-miRNA name
		Chromosome (chr)	Start	End
1	GGAGGCAGUCGGCGGCUGCAAACAUCCGACUGAAAGCCCGUCUUCAGCCUCACAGCUUCCAGUCGAGGAUGUUUACAGCCGCUCACUGUC	chr1	53849008	53849097	90	ssc-mir-30a
2	UGUUGUGUCACUUCCUCAUGCUGACAUAUUUACUAGAGGGUAAAGUUAACAACCUUCUAGUAAGAGUGGCAGUCGAAGGGAAGGGCUCAU	chr1	121208275	121208364	90	ssc-mir-628
3	ACUUCCUCAUGCUGACAUAUUUACUAGAGGGUAAAGUUAACAACCUUCUAGUAAGAGUGGCAGUCGAAGGGAAGGGCUCAUCUGACUUCU	chr1	121208284	121208373	90	ssc-mir-628
4	UAACAGUAGCUAUUUAGUGUGAUAAUGGCGUUUGAUAGUUUGGACACAAACACCAUUGUCACACUCCACAGCUCUGCUAAGGAAGAUCUG	chr1	169284214	169284303	90	ssc-mir-122
5	UGACUCCAACCCAGUCAGGUAGAAGGGAAUCUUGCAUAAGGAGUGUUCUACUCCUCAUGGAAGGGUUCCCCACUACCCAGCUAAGUCAAU	chr1	210973870	210973959	90	ssc-mir-491
6	CCCAGUCAGGUAGAAGGGAAUCUUGCAUAAGGAGUGUUCUACUCCUCAUGGAAGGGUUCCCCACUACCCAGCUAAGUCAAUUCCCACAGC	chr1	210973879	210973968	90	ssc-mir-491
7	CCCUUCCCUGGCGUGAGGGUAUGUGCCUUUGGACUACAUCGUGGAAGCCAGCACCAUGCAGUCCAUGGGCAUAUACACUUGCCUCAAGGC	chr1	267848299	267848388	90	ssc-mir-455
8	UCAGAGAACUCCAAGGAACAUUCAACGCUGUCGGUGAGUUUGGGAUUUGAAAAAACCACCGACCGUUGACUGUACCUUGGGGUUCUUACU	chr1	280333999	280334088	90	ssc-mir-181a-2
9	UCCAAGGAACAUUCAACGCUGUCGGUGAGUUUGGGAUUUGAAAAAACCACCGACCGUUGACUGUACCUUGGGGUUCUUACUGACAACACC	chr1	280334008	280334097	90	ssc-mir-181a-2
10	AUACUGAUGGCUGCACUCAACAUUCAUUGCUGUCGGUGGGUUUGAGUCUGAAUCAACUCACUGAUCAAUGAAUGCAAACUGCGGACCAAA	chr1	280335862	280335951	90	ssc-mir-181b-2
11	GCUGCACUCAACAUUCAUUGCUGUCGGUGGGUUUGAGUCUGAAUCAACUCACUGAUCAAUGAAUGCAAACUGCGGACCAAACAACACAGA	chr1	280335871	280335960	90	ssc-mir-181b-2
12	CUCCAGGCGCAGGGCAGCCACUGCCCACCGCACACUGCGCUGCUCCGGACCCACUGUGCGUGUGACAGCGGCUGAUCUGUCCCUGGGCAG	chr2	331300	331389	90	ssc-mir-210
13	AGUGCACAGGGCUCUGACCUAUGAAUUGACAGCCAGUGCUCUCAUCUCCCCUCUGGCUGCCAAUUCCAUAGGUCACAGGUAUGUUCGCCU	chr2	5685409	5685498	90	ssc-mir-192
14	UCCAAGGGGGCUUGACUCCUGUUCCUGCUGAACUGAGCCAGUCUGCACAAAUCAACUGUGUUUCAGCUCAGUAGGCACGGGAGGCAGAGC	chr2	56860804	56860893	90	ssc-mir-24-1
15	GCUUGACUCCUGUUCCUGCUGAACUGAGCCAGUCUGCACAAAUCAACUGUGUUUCAGCUCAGUAGGCACGGGAGGCAGAGCCCAGGGAGG	chr2	56860813	56860902	90	ssc-mir-24-1
16	AGGCAGGGCUCAGGGUCGAUUGGAAAUCCCUGGCAAUGUGAUUUGUGACAGGCAGCAAAUCCCAUCCCCAGGAACCCCAGCCGACCAUGG	chr2	56861146	56861235	90	ssc-mir-23a
17	UCAGGGUCGAUUGGAAAUCCCUGGCAAUGUGAUUUGUGACAGGCAGCAAAUCCCAUCCCCAGGAACCCCAGCCGACCAUGGCACAGGGGU	chr2	56861155	56861244	90	ssc-mir-23a
18	CAAGGGUUUGGGGGAACAUUCAACCUGUCGGUGAGUUUGGGCAGCUCAGGCAAACCAUCGACCGUUGAGUGGACCCCGAGGCCUGGAACU	chr2	56889316	56889405	90	ssc-mir-181c
19	ACUGUACCUGGUGUGAUUAUAAAGCAAUGAGACUGAUUGUCAUAUGUCGUUUGUGGGAUCCGUCUCAGUUACUUUAUAGCCAUACCUGGU	chr2	67820608	67820697	90	ssc-mir-340
20	AUCUUGAAGGAGUUUUUACUUUCGGUUAUCUAGCUUUAUGAAGACCAAUACACUCAUACAGCUAGAUAACCAAAGAUAACAACUCGCUUC	chr2	85597093	85597182	90	ssc-mir-9-2
21	GAGUUUUUACUUUCGGUUAUCUAGCUUUAUGAAGACCAAUACACUCAUACAGCUAGAUAACCAAAGAUAACAACUCGCUUCCCUCACAGC	chr2	85597102	85597191	90	ssc-mir-9-2
22	GGCGCCCUGUCCCCCAGCCGGAGGUGCAGUGCUGCAUCUCUGGUCAGCUGGGAGUCUGAGAUGAAGCACUGUAGCUCGGGAAGGGAGAAG	chr2	136030744	136030833	90	ssc-mir-143
23	UCCCCCAGCCGGAGGUGCAGUGCUGCAUCUCUGGUCAGCUGGGAGUCUGAGAUGAAGCACUGUAGCUCGGGAAGGGAGAAGCUGCUCUGC	chr2	136030753	136030842	90	ssc-mir-143
24	GGCCACUCUCUCACCUUGUCCUCACGGUCCAGUUUUCCCAGGAAUCCCUUAGAUGCUGAGAUGGGGAUUCCUGGAAAUACUGUUCUUGAG	chr2	136032130	136032219	90	ssc-mir-145
25	CUCACCUUGUCCUCACGGUCCAGUUUUCCCAGGAAUCCCUUAGAUGCUGAGAUGGGGAUUCCUGGAAAUACUGUUCUUGAGGUCAUGGCU	chr2	136032139	136032228	90	ssc-mir-145
26	AGAGCCACCCAGGGCUCCUGACUCCAGGUCCUGUGUGUUGCCUGGAAAUAGCACUGGACUUGGAGUCAGAAGGCCUGCGUGGAGUCGCCU	chr2	136265599	136265688	90	ssc-mir-378-1
27	CCCGGGGCAGCCGCCGUCCCUGUCCUCCAGGAGCUCACUUACCUUGGGCCGUGAGCUCCUCGAGGCCAGAGCCCGUGUCUGCCUCUGCAC	chr3	406864	406953	90	ssc-mir-339
28	UACCGCAGGGAAAAUGAGGGACUUUUGGGGGCAGAUGUGUUUCCAUUCCACUAUCAUAAUGCCCCUAAAAAUCCUUAUUGCUCUUGCAGU	chr3	26344189	26344278	90	ssc-mir-365-1
29	GAGUUUUUGAUGUCGCAGAUACUGCAUCAGGAACUGAUUGGAUAAGAAUUGGUCACCAUCAGUUCUUAAUGCAUUGCCUUCAGCAUCUAA	chr3	79172596	79172685	90	ssc-mir-217
30	UGUUUAGAUGCUGAAGGCAAUGCAUUAAGAACUGAUGGUGACCAAUUCUUAUCCAAUCAGUUCCUGAUGCAGUAUCUGCGACAUCAAAAA	chr3	79378363	79378452	90	ssc-mir-217
31	GCUGAAGGCAAUGCAUUAAGAACUGAUGGUGACCAAUUCUUAUCCAAUCAGUUCCUGAUGCAGUAUCUGCGACAUCAAAAACUCUGUAAU	chr3	79378372	79378461	90	ssc-mir-217
32	UUGUCUAGAAAGUCUGUUGUUGUAAACAUCCCCGACUGGAAGCUGUAAGACAUAGCUAAGCUUUCAGUCAGAUGUUUGCUGCCACCGACU	chr4	5729446	5729535	90	ssc-mir-30d
33	AAGUCUGUUGUUGUAAACAUCCCCGACUGGAAGCUGUAAGACAUAGCUAAGCUUUCAGUCAGAUGUUUGCUGCCACCGACUCUUCACAGG	chr4	5729455	5729544	90	ssc-mir-30d
34	ACCGAGUUUUCAGUUCGUGUAAACAUCCUACACUCAGCUGUAAUACAUGGAUUGGCUGGGAGGUGGAUGUUUACUUCAGCUGACUUGGAA	chr4	5733577	5733666	90	ssc-mir-30b
35	GUAGGCUCCGCUCUUGGCAUUCACCGCGUGCCUUAAUUGUAUGACAUUAAAUCAAGGUCCGCUGUGAACACGGAGGGCAGAGUCUGGUCU	chr4	72452809	72452898	90	ssc-mir-124a-1
36	GGGGUUGGUUGUUAUCUUUGGUUAUCUAGCUGUAUGAGUGGUGUGGAGUCUUCAUAAAGCUAGAUAACCGAAAGUAAAAAUAACCCCAUA	chr4	97531327	97531416	90	ssc-mir-9-1
37	UGCCUGCUUCUGUGUGAUAUGUUUGAUAUUGGGUUGUUUAAUUAGGAACCAACUAAAUGUCAAACAUAUUCUUACAGCAGUAGGCAAUUC	chr4	99584641	99584730	90	ssc-mir-190
38	GCACCAUUAGCAUUUGAGGUGAAGUUCUGUUAUACACUCAGGCUGUGGCUCUCUGAAAGUCAGUGCAUCACAGAACUUUGUCUCGAAAGC	chr5	18088723	18088812	90	ssc-mir-148b
39	GCAUUUGAGGUGAAGUUCUGUUAUACACUCAGGCUGUGGCUCUCUGAAAGUCAGUGCAUCACAGAACUUUGUCUCGAAAGCUUUCUAGCA	chr5	18088732	18088821	90	ssc-mir-148b
40	UGGCUGAGGUAGUAGUUUGUGCUGUUGGUCGGGUUGUGACAUUGCCCGCUGUGGAGAUAACUGCGCAAGCUACUGCCUUGCUAGUGCUGG	chr5	26807365	26807454	90	ssc-let-7i
41	UUGGUUUGUUUGGGUUUGUUCUAGGUAUGGUCCCAGGGAUCCCAGAUCAAACCAGGCCCCUGGGCCUAUCCUAGAACCAACCUAAACUCG	chr5	82983745	82983834	90	ssc-mir-331
42	AUUCCUGGGUCCUGGCACCCACCCGUAGAACCGACCUUGCGGGGCCUUCGCCGCACACAAGCUCGUGUCUGUGGGUCCGUGUCGGGGGCU	chr6	39533203	39533292	90	ssc-mir-99b
43	CACACUGCCGGCCUCUGAGUCCCUGAGACCCUUUAACCUGUGAGGACAUCCAGGGUCACAGGUGAGGUUCUUGGGAGCCUGGCGUCCGGC	chr6	39533842	39533931	90	ssc-mir-125a
44	GGGCGCAGGCGGCAGUGGCGGGAGCGGCCCCUCGGCCAUCCUCCGUCUGCCCAGUUACCGCUUCCGCUACCGCCGCCGCUCCCGCUCUAG	chr6	40293235	40293324	90	ssc-mir-935
45	CCGGCGGGGGCGCAGGCGGCAGUGGCGGGAGCGGCCCCUCGGCCAUCCUCCGUCUGCCCAGUUACCGCUUCCGCUACCGCCGCCGCUCCC	chr6	40351573	40351662	90	ssc-mir-935
46	ACAUUUUUUUCAUUGCUUAUAACUUUCCAAAGAAUUCUCCUUUUGGGCUUUAUGAUUUUAUUUUAAGCCCAAAGGUGAAUUUUUUGGGAA	chr6	99703504	99703593	90	ssc-mir-186
47	UCAUUGCUUAUAACUUUCCAAAGAAUUCUCCUUUUGGGCUUUAUGAUUUUAUUUUAAGCCCAAAGGUGAAUUUUUUGGGAAGUUUGGGCU	chr6	99703513	99703602	90	ssc-mir-186
48	AUAACUUUCCAAAGAAUUCUCCUUUUGGGCUUUAUGAUUUUAUUUUAAGCCCAAAGGUGAAUUUUUUGGGAAGUUUGGGCUAAAUUACUU	chr6	99703522	99703611	90	ssc-mir-186
49	UGACUGACAGGCUGCCCUGGCUCAGUUAUCACAGUGCUGAUGCUGUCCAUUCUAAAGGUACAGUACUGUGAUAACUGAAGGAUGGCAGCC	chr6	103818799	103818888	90	ssc-mir-101-2
50	GGCUGCCCUGGCUCAGUUAUCACAGUGCUGAUGCUGUCCAUUCUAAAGGUACAGUACUGUGAUAACUGAAGGAUGGCAGCCAUCUUGCCU	chr6	103818808	103818897	90	ssc-mir-101-2
51	GACGACCGUGGCAGCCUGCCGCUGUAAACAUCCGACUGAAAGCUCCUGGGAACGCCUCACAGCUUCCAGUCAAGGAUGUUUACAGUGGCA	chr6	121824289	121824378	90	ssc-mir-30e
52	GGCAGCCUGCCGCUGUAAACAUCCGACUGAAAGCUCCUGGGAACGCCUCACAGCUUCCAGUCAAGGAUGUUUACAGUGGCAAAGACUGCC	chr6	121824298	121824387	90	ssc-mir-30e
53	CCGCUGUAAACAUCCGACUGAAAGCUCCUGGGAACGCCUCACAGCUUCCAGUCAAGGAUGUUUACAGUGGCAAAGACUGCCCGGAGAGAA	chr6	121824307	121824396	90	ssc-mir-30e
54	CGGGCCGCGGCUCUUGAUUGUCCAAACGCAAUUCUCGAGUCUAUAGCUCUGGCCGAGAGUUGAGUCUGGACGUCCCGAGCCGUCGCCCCC	chr7	29626552	29626641	90	ssc-mir-219
55	ACUGCUUCCCGAGGCCACAUGCUUCUUUAUAUCCCCAUACGGAUUACUUGACUAUGGAAUGUAAGGAAGUGUGUGAUCUCGUUAAGCGCC	chr7	53111386	53111475	90	ssc-mir-206
56	GCUGCCCCCUGCUCUGGCUGGUCAAACGGAACCAAGUCCGUCUUCCUGAGAGGUUUGGUCCCCUUCAACCAGCUAUAGCAGGGCUGGCAA	chr7	53115229	53115318	90	ssc-mir-133b
57	ACCACAGGCCAGUCACAUCCCCUUAUCACUUUUCCAGCCAGCUUUGUGACUCUAAAUGUUGGACGGAGAACUGAUAAGGGUAGGUGAUUG	chr7	54379981	54380070	90	ssc-mir-184
58	CAGUCACAUCCCCUUAUCACUUUUCCAGCCAGCUUUGUGACUCUAAAUGUUGGACGGAGAACUGAUAAGGGUAGGUGAUUGACACUCACA	chr7	54379990	54380079	90	ssc-mir-184
59	AGAGACCCCCAAACCCAGGUCUGCUGACUCCUAGUCCAGUGCUUGUGAUGGCUGGUGGGCCCUGAACUAGGGGUCUGGAGGCCUGGGUUU	chr7	130435912	130436001	90	ssc-mir-345
60	CAAACCCAGGUCUGCUGACUCCUAGUCCAGUGCUUGUGAUGGCUGGUGGGCCCUGAACUAGGGGUCUGGAGGCCUGGGUUUGCAUUUCGC	chr7	130435921	130436010	90	ssc-mir-345
61	AUGCAAACCCAGGCCUCCAGACCCCUAGUUCAGGGCCCACCAGCCAUCACAAGCACUGGACUAGGAGUCAGCAGACCUGGGUUUGGGGGU	chr7	130622833	130622922	90	ssc-mir-345
62	UGACCCCUCCAGGUCUUGGAGUAGGUCAUUGGGUGGAUCCUUUAUUUCCCUAUGUGGGCCACUGGAUGGCUCCUCCAUGGCUUGGAGGAG	chr7	133834150	133834239	90	ssc-mir-432
63	GGUGUUGGAUGAGCCCUCGGAGGACUCCAUUUGUUUUGAUGAUGGAUUCUUACGCUCCAUCAUCGUCUCAAAUGAGUCUUCAGAGGGUUC	chr7	133834339	133834428	90	ssc-mir-136
64	UGAGCCCUCGGAGGACUCCAUUUGUUUUGAUGAUGGAUUCUUACGCUCCAUCAUCGUCUCAAAUGAGUCUUCAGAGGGUUCUAUCAUGUC	chr7	133834348	133834437	90	ssc-mir-136
65	UGGCACAGAGUGGGUGCUCAAUAAAUACCCGUUGAAUUUAACGCAUCUCAAUUCAACAAACAUUUAUUGAGCGCCCACUGUGUUAAGCAU	chr8	3350575	3350664	90	ssc-mir-95
66	GUGGUUAUGUAGCGAGAUUUUCUGUUGUGCUUGAUCUAACCAUGUGGUUGCCAGGUAUGAGUAAAACAUGGUUCUGUCAAGCACCAUGGA	chr8	11840680	11840769	90	ssc-mir-218
67	UAGCGAGAUUUUCUGUUGUGCUUGAUCUAACCAUGUGGUUGCCAGGUAUGAGUAAAACAUGGUUCUGUCAAGCACCAUGGAACGUCACGC	chr8	11840689	11840778	90	ssc-mir-218
68	UUUCUGUUGUGCUUGAUCUAACCAUGUGGUUGCCAGGUAUGAGUAAAACAUGGUUCUGUCAAGCACCAUGGAACGUCACGCAGCUUUCUA	chr8	11840698	11840787	90	ssc-mir-218
69	CUGCGUGACGUUCCAUGGUGCUUGACAGAACCAUGUUUUACUCAUACCUGGCAACCACAUGGUUAGAUCAAGCACAACAGAAAAUCUCGC	chr8	12027385	12027474	90	ssc-mir-218
70	GUUCCAUGGUGCUUGACAGAACCAUGUUUUACUCAUACCUGGCAACCACAUGGUUAGAUCAAGCACAACAGAAAAUCUCGCUACAUAACC	chr8	12027394	12027483	90	ssc-mir-218
71	UAAGGUCCCUGCCCUCUAGAAGCUCACAGUCUAGUUGCGUUCAUGUGCAAGUCAUUCACCCCCAGCUAGAUUGUAAGCUCCUUGAGGGCA	chr9	13711339	13711428	90	ssc-mir-708
72	UGCCCUCUAGAAGCUCACAGUCUAGUUGCGUUCAUGUGCAAGUCAUUCACCCCCAGCUAGAUUGUAAGCUCCUUGAGGGCAGUUACCACA	chr9	13711348	13711437	90	ssc-mir-708
73	AUUUUCUGUGAGUCUAGUUACUAGGCAGUGUAGUUAGCUGAUUGCUGAUAAAACCAAUCACUAACCACACGGCCAGGUAAAAAGAUUUGG	chr9	38211148	38211237	90	ssc-mir-34c
74	GAGUCUAGUUACUAGGCAGUGUAGUUAGCUGAUUGCUGAUAAAACCAAUCACUAACCACACGGCCAGGUAAAAAGAUUUGGGAAUUCAUC	chr9	38211157	38211246	90	ssc-mir-34c
75	UCUGUGAGUCUAGUUACUAGGCAGUGUAGUUAGCUGAUUGCUGAUAAAACCAAUCACUAACCACACGGCCAGGUAAAAAGAUUUGGGAAU	chr9	38328130	38328219	90	ssc-mir-34c
76	GGGCACGGCUCGCAGCUCCCAAGAGCCUAACCCGUGGAUUUAAACGGUAAACAUCACAAGUUAGGGUCUCAGGGACUGAGAGGAGCGCAG	chr9	47573164	47573253	90	ssc-mir-125b-1
77	GUGAGAUCGCCCACAGACACAUACCUAUAGACACAAGCUUGUGUGCACUAUCAGCACAAGUUCGGAUCUACGGGUUUGUGGCAACAGGCC	chr9	47702710	47702799	90	ssc-mir-100
78	CCCACAGACACAUACCUAUAGACACAAGCUUGUGUGCACUAUCAGCACAAGUUCGGAUCUACGGGUUUGUGGCAACAGGCCUCCGUAUCU	chr9	47702719	47702808	90	ssc-mir-100
79	GCUGGGUUGUCAUGUGACUGCCUGUCUGUGCCUGCUGUACAGGUGAGCGGAUGUUCUGCACAGCAAGUGUAGACAGGCAGACACAUGACA	chr9	107639155	107639244	90	ssc-mir-214
80	UCAUGUGACUGCCUGUCUGUGCCUGCUGUACAGGUGAGCGGAUGUUCUGCACAGCAAGUGUAGACAGGCAGACACAUGACAACUCCGUCC	chr9	107639164	107639253	90	ssc-mir-214
81	CUUUCCCUUGCCCAGUCUAACCAAUGUGCAGACUACUGUACAACGGCAUUGUCCUGAACAGGUAGUCUGAACACUGGGGCGACGGAGCAG	chr9	107644933	107645022	90	ssc-mir-199a-1
82	GACCCAUCUCUUACACAGGCUGACCGAUUUCUCCUGGUGUUCAGAGUCUGUUUUUGUCUAGCACCAUUUGAAAUCGGUUAUGAUGUAGGG	chr9	127174321	127174410	90	ssc-mir-29c
83	CUUACACAGGCUGACCGAUUUCUCCUGGUGUUCAGAGUCUGUUUUUGUCUAGCACCAUUUGAAAUCGGUUAUGAUGUAGGGGGAAAAGCA	chr9	127174330	127174419	90	ssc-mir-29c
84	GCAGAGAUAUACAGAAUAUUGGCCUACAGAAAUGACAGACAGAUUUAGCCACAUUGUCUGUCAAUUCAUAGGUCAUUUUCCUGUACACCA	chr10	9750610	9750699	90	ssc-mir-215
85	UACAGAAUAUUGGCCUACAGAAAUGACAGACAGAUUUAGCCACAUUGUCUGUCAAUUCAUAGGUCAUUUUCCUGUACACCAUCUCUUAAC	chr10	9750619	9750708	90	ssc-mir-215
86	UUUCUUUUUGUAGGCUGGGAGAUAAAUGAAUAGAAUACCAUUUUCUAUCCAAUCACUUCUCCUAGCCUGUUUCAAUGUUCCAAAGUUUAA	chr10	9823258	9823347	90	ssc-mir-664
87	AAAAAUAAAACCUUGGAGUAAAGUAGCAGCACAUAAUGGUUUGUGGAUUUUGAAAAGGUGCAGGCCAUAUUGUGCUGCCUCAAAAAUACA	chr11	17602966	17603055	90	ssc-mir-15a
88	ACCUUGGAGUAAAGUAGCAGCACAUAAUGGUUUGUGGAUUUUGAAAAGGUGCAGGCCAUAUUGUGCUGCCUCAAAAAUACAAGGAUCUGA	chr11	17602975	17603064	90	ssc-mir-15a
89	UUUUGUUCUAAGGUGCAUCUAGUGCAGAUAGUGAAGUAGAUUAGCAUCUACUGCCCUAAGUGCUCCUUCUGGCAUAAGAAGUUAUGUUUU	chr11	60972598	60972687	90	ssc-mir-18a
90	UUUUGUUUGCAGUCCUCUGUUAGUUUUGCAUAGUUGCACUACAAGAAGAAUGUAGUUGUGCAAAUCUAUGCAAAACUGAUGGUGGCCUGC	chr11	60972733	60972822	90	ssc-mir-19a
91	CAGUCCUCUGUUAGUUUUGCAUAGUUGCACUACAAGAAGAAUGUAGUUGUGCAAAUCUAUGCAAAACUGAUGGUGGCCUGCUAUUUCCUU	chr11	60972742	60972831	90	ssc-mir-19a
92	UGAUACGACAGCUUCUGUAGCACUAAAGUGCUUAUAGUGCAGGUAGUGUUUAGUUAUCUACUGCAUUAUGAGCACUUAAAGUACUGCUAG	chr11	60972895	60972984	90	ssc-mir-20
93	AGCUUCUGUAGCACUAAAGUGCUUAUAGUGCAGGUAGUGUUUAGUUAUCUACUGCAUUAUGAGCACUUAAAGUACUGCUAGCUGUAGAAC	chr11	60972904	60972993	90	ssc-mir-20
94	UUACUGAACACUGUUCUAUGGUUAGUUUUGCAGGUUUGCAUCCAGCUGUGUGAUAUUCUGCUGUGCAAAUCCAUGCAAAACUGACUGUGG	chr11	60973030	60973119	90	ssc-mir-19b-1
95	ACUGUUCUAUGGUUAGUUUUGCAGGUUUGCAUCCAGCUGUGUGAUAUUCUGCUGUGCAAAUCCAUGCAAAACUGACUGUGGUAGUGAAAA	chr11	60973039	60973128	90	ssc-mir-19b-1
96	GAAAAUCAAACCCCUUUCUACACAGGUUGGGAUCGGUUGCAAUGCUGUGUUUCUGUAUGGUAUUGCACUUGUCCCGGCCUGUUGAGUUUG	chr11	60973147	60973236	90	ssc-mir-92a-1
97	ACCCCUUUCUACACAGGUUGGGAUCGGUUGCAAUGCUGUGUUUCUGUAUGGUAUUGCACUUGUCCCGGCCUGUUGAGUUUGGUGGGGAUU	chr11	60973156	60973245	90	ssc-mir-92a-1
98	GCGCCGCUGUCCUCCCGGCCCAGGUUCUGUGAUACACUCCGACUCGGGCUCUGGAGCAGUCAGUGCAUGACAGAACUUGGGCCCGGACGG	chr12	21743200	21743289	90	ssc-mir-152
99	UCCUCCCGGCCCAGGUUCUGUGAUACACUCCGACUCGGGCUCUGGAGCAGUCAGUGCAUGACAGAACUUGGGCCCGGACGGACCUUCUGC	chr12	21743209	21743298	90	ssc-mir-152
100	UUUAUGUCAACUACAUAUUCCCCUAGAUACGAAUUUGUGACCACAAAAUUCCUUACACAAAUUCGGAUCUACAGGGUAUAUACAGAAGAC	chr12	22389418	22389507	90	ssc-mir-10a
101	CCGAAGCCCACAGUACACUCAUCCAUAAAGUAGGAAACACUACACCCUCCAGUGCUGUUAGUAGUGCUUUCUACUUUAUGGGUGACUGCA	chr12	32630392	32630481	90	ssc-mir-142
102	ACAGUACACUCAUCCAUAAAGUAGGAAACACUACACCCUCCAGUGCUGUUAGUAGUGCUUUCUACUUUAUGGGUGACUGCACUGUCUGUC	chr12	32630401	32630490	90	ssc-mir-142
103	UCAUCCAUAAAGUAGGAAACACUACACCCUCCAGUGCUGUUAGUAGUGCUUUCUACUUUAUGGGUGACUGCACUGUCUGUCUGUCCGUCU	chr12	32630410	32630499	90	ssc-mir-142
104	UACCACCUUGUCGGGUAGCUUAUCAGACUGAUGUUGACUGUUGAAUCUCAUGGCAACAGCAGUCGAUGGGCUGUCUGACAUUUUGGUAUC	chr12	34201567	34201656	90	ssc-mir-21
105	ACUGCAAGAACAAUAAGGAUUUUUAGGGGCAUUAUGACUGAGUCAGAAAACACAGCUGCCCCUGAAAGUCCCUCAUUUUUCUUGCUGUCC	chr12	41107186	41107275	90	ssc-mir-365-2
106	UCCUGGGGGCCGAGGACUGGGACUUUGUAGGCCAGUUGAACCAACACCCUCAUCUCGCCCGCAAAGACCCAGCCCUCAGCUCCCGCGCGU	chr12	41119426	41119515	90	ssc-mir-193a
107	CUUGGCACGUUUUCUGGGUGCAGCAAGAGAACCGUUACCAUUACUAAACUCAGUAAUGGUAACGGUUUGCUCGCCACCCCCAAGUGCCCU	chr12	42820750	42820839	90	ssc-mir-451
108	AAAUAAAGAAAGUUAGGCUGAGGGGCAGAGAGCGAGACUUUUCUAUUUUCCAAAAGCUCGGUCUGAGGCCCCUCAGUCUUGCUUCCUACC	chr12	44150491	44150580	90	ssc-mir-423
109	UCUCCUGGCUGAGCCGCAGUAGUUCUUCAGUGGCAAGCUUUAUGUCCUGACCCAGCUAAAGCUGCCAGUUGAAGAACUGUUGCCCUCUGC	chr12	45319033	45319122	90	ssc-mir-22
110	CCAGUCCUGCUCCCGCCCCAGCAGCACACUGUGGUUUGUACGGCACUGUGGCCACGUCCAAACCACACUGUGGUGUUAGAGCGAGGGUGG	chr12	49575583	49575672	90	ssc-mir-497
111	UGAGCUGACUAUGCCUCCCCGCAUCCCCUAGGGCAUUGGUGUGAAGCUGGAGACCCACUGCCCCAGGUGCUGCUGGGGGUUGUAGUCUGA	chr12	49872799	49872888	90	ssc-mir-324
112	CCGCUGUGCAGUGGGAAGGGGGGCCGAGGCACUGUCCGAGAGUGAGUAGCAGGUCUCACAGUGAACCGGUCUCUUUCCCUACUGUGUCAC	chr13	17766856	17766945	90	ssc-mir-128-2
113	AGUGGGAAGGGGGGCCGAGGCACUGUCCGAGAGUGAGUAGCAGGUCUCACAGUGAACCGGUCUCUUUCCCUACUGUGUCACACUCCCAAU	chr13	17766865	17766954	90	ssc-mir-128-2
114	CAAGAGAGCAGGGAACGAAAUCCAAGUGCAGCUGGAAUGCUCUGGAGACAACAGCUGCUUUUGGGAUUCCGUUGCCCGCUGUCCAGCCGU	chr13	26605639	26605728	90	ssc-mir-191
115	GGCCUCGCUGUUCUCUAUGGCUUUUUAUUCCUAUGUGAUUCUACUGCUCAUUCAUAUAGGGAUUGGAGCCGUGGCGCACGGCGGGGACAG	chr13	28964467	28964556	90	ssc-mir-135-1
116	UUCCAGGCUGAGGUAGUAGUUUGUACAGUUUGAGGGUCUAUGAUACCACCCGGUACAGGAGAUAACUGUACAGGCCACUGCCUUGCCAGG	chr13	28999414	28999503	90	ssc-let-7g
117	GAGGUAGUAGUUUGUACAGUUUGAGGGUCUAUGAUACCACCCGGUACAGGAGAUAACUGUACAGGCCACUGCCUUGCCAGGAACAGUGCG	chr13	28999423	28999512	90	ssc-let-7g
118	CGGGACUUGAACCCGUGCUCUAUCCACUACACCCCGCUGCCUCUCGUGGAGAAGAGGCAGGGUAGUGUAAUGGAGAGAGCGCGGGCCGAG	chr13	55826389	55826478	90	ssc-mir-885
119	AACCCGUGCUCUAUCCACUACACCCCGCUGCCUCUCGUGGAGAAGAGGCAGGGUAGUGUAAUGGAGAGAGCGCGGGCCGAGUGGCAGACC	chr13	55826398	55826487	90	ssc-mir-885
120	GAGGCCUUAAAGUACUGUAGCAGCACAUCAUGGUUUACAUACUACAAUCAAGAUGCGAAUCAUUAUUUGCUGCUCUAGAAAUUUAAGGAA	chr13	78787513	78787602	90	ssc-mir-15b
121	AAGUACUGUAGCAGCACAUCAUGGUUUACAUACUACAAUCAAGAUGCGAAUCAUUAUUUGCUGCUCUAGAAAUUUAAGGAAAUUCAUUCA	chr13	78787522	78787611	90	ssc-mir-15b
122	GACAUACUUGUUCCGCUCUAGCAGCACGUAAAUAUUGGCGUAGUAAAAUAAAUAUUAAACACCAAUAUUAUUGUGCUGCUUUAGCGUGAC	chr13	78787657	78787746	90	ssc-mir-16-1
123	GUUCCGCUCUAGCAGCACGUAAAUAUUGGCGUAGUAAAAUAAAUAUUAAACACCAAUAUUAUUGUGCUGCUUUAGCGUGACAGGGAUAUA	chr13	78787666	78787755	90	ssc-mir-16-1
124	GACGUUGCCCAUUGGCAUAAACCCGUAGAUCCGAUCUUGUGGUGAAGUGGACCGCACAAGCUCGCUUCUAUGGGUCUGUGUCAGUGUGGU	chr13	130664287	130664376	90	ssc-mir-99a
125	CAUUGGCAUAAACCCGUAGAUCCGAUCUUGUGGUGAAGUGGACCGCACAAGCUCGCUUCUAUGGGUCUGUGUCAGUGUGGUAAUCUGACA	chr13	130664296	130664385	90	ssc-mir-99a
126	UGCAUCCGGGUUGAGGUAGUAGGUUGUAUGGUUUAGAGUUACACCGUGGGAGUUAACUGUACAACCUUCUAGCUUUCCUUGGAGCACACU	chr13	130665025	130665114	90	ssc-let-7c
127	ACCUAAACCAGUCCCCUCUUCCUUUUUCGCCCUCUCAACCCAGCUUUUCCCGACUCCGGGAAGAACCGGGAAGAGAAGGCGGAGGGGAGC	chr14	6473881	6473970	90	ssc-mir-320
128	CAGCCCCAUUCUUGGCAUUCACCGCGUGCCUUAAUUGUAUGGACAUUUAAAUCAAGGUCCGCUGUGAACACGGAGAGAGAGGCCUUUCUC	chr14	13279339	13279428	90	ssc-mir-124a-2
129	CUGGGCCUGACUGAUGCCCUUUCAUCAUUGCACUGCUUCCCAGUGGCCCACAGUAGUGCAACAGGGAAAGAGUGUCAGGCAGGCCUGCCA	chr14	51318775	51318864	90	ssc-mir-130b
130	AGUGUUACAGCCCAGCUGGGUUAGGGUCAAAACCCCACUCCCCACAGAAGGUUUUCCUAAAGGAGAUGGAGCCAGGGCCCUAACCCAGUU	chr14	69493240	69493329	90	ssc-mir-1296
131	GCCCAGCUGGGUUAGGGUCAAAACCCCACUCCCCACAGAAGGUUUUCCUAAAGGAGAUGGAGCCAGGGCCCUAACCCAGUUAGGUAGGUG	chr14	69493249	69493338	90	ssc-mir-1296
132	CUUUGGCCACCUGGCUCUGAGAACUGAAUUCCAUAGGCUGUGAGCUCUAGCAAAUGCCCUAGGAACUCAGUUCUGGUGCCCGGCUGUGCU	chr14	118471591	118471680	90	ssc-mir-146b
133	AAGACCUCGUCGCCCCGGUUUCCCAUGCCUACACCUCUUCAGGCCAGACCCUCAAAGAAGUAUAUGCAUAGGAAGGCGGAACGGCGAGCG	chr14	147952459	147952548	90	ssc-mir-202
134	GUUGUCUAUAUAUACCCUGUAGAACCGAAUUUGUGUGGUAUCCACAUAGUCACAGAUUCGAUUCUAGGGGAAUAUAUGGUCGAUGCAAAA	chr15	77060701	77060790	90	ssc-mir-10b
135	GCGGGGCUUUCCUUUGUGCUUGAUCUAACCAUGUGGUGGAACGAUGGAAACGGAACAUGGUUCUGUCAAGCACCGCGGAAAGCUCCGCGC	chr16	52396957	52397046	90	ssc-mir-218b
136	CUAUGUGUAUACUCAGCUUUGAGAACUGAAUUCCAUGGGUUGUGUCAUUGUCAGACCUGUGAAGUUUAGUUCUUCAGCUGGGAUAUCUCU	chr16	60604381	60604470	90	ssc-mir-146a
137	UACUCAGCUUUGAGAACUGAAUUCCAUGGGUUGUGUCAUUGUCAGACCUGUGAAGUUUAGUUCUUCAGCUGGGAUAUCUCUAUCAUCAUG	chr16	60604390	60604479	90	ssc-mir-146a
138	GCGCUGGGGCUUCAGGGCCAGCUCGGACCUCUGACCUCCCUGACGGGUCCUGUACUGAGCUGCCCCGAGGCCCUCACUGUGCCCAGCUCG	chr17	10558720	10558809	90	ssc-mir-486-1
139	CCUCUGACCUCCCUGACGGGUCCUGUACUGAGCUGCCCCGAGGCCCUCACUGUGCCCAGCUCGGGCCAGCUCAGUACCCGGCGCGUCGGG	chr17	10558747	10558836	90	ssc-mir-486-2
140	UCCCUGACGGGUCCUGUACUGAGCUGCCCCGAGGCCCUCACUGUGCCCAGCUCGGGCCAGCUCAGUACCCGGCGCGUCGGGGUGGGAGUC	chr17	10558756	10558845	90	ssc-mir-486-2
141	CUGACCUCCCUGACGGGUCCUGUACUGAGCUGCCCCGAGGCCCUCACUGUGCCCAGCUCGGGCCAGCUCAGUACCCGGCGCGUCGGGGUG	chr17	10710550	10710639	90	ssc-mir-486-2
142	CUGACGGGUCCUGUACUGAGCUGCCCCGAGGCCCUCACUGUGCCCAGCUCGGGCCAGCUCAGUACCCGGCGCGUCGGGGUGGGAGUCGGC	chr17	10710559	10710648	90	ssc-mir-486-2
143	GCAGCGUGGGGACGGGAAGCAGCACAGACUUGCUGUGAUGUUCACGUGGAGAGGAGUUAAACAUCACUGCAAGUCUUAACGGCCGCCCGC	chr17	40405249	40405338	90	ssc-mir-499
144	CGCUGUCAAUGCGCAGCUACAGCUGGUUGAAGGGGACCAAAUCCAUUCAACAGUUGAUUUGGUUCCAUUUUACCAGCUUUAGCAAAGCAU	chr17	64053946	64054035	90	ssc-mir-133a-1
145	UGCGCAGCUACAGCUGGUUGAAGGGGACCAAAUCCAUUCAACAGUUGAUUUGGUUCCAUUUUACCAGCUUUAGCAAAGCAUUUGGGUCCC	chr17	64053955	64054044	90	ssc-mir-133a-1
146	GACGUACCUGCUUGGGGGACAUACUUCUUUAUGUGCCCAUAUGGACCUGCUAAGCUAUGGAAUGUAAAGAAGUAUGUAUUUCAGGCUGGG	chr17	64096228	64096317	90	ssc-mir-1
147	CAUGUGUGGGCACUAGACAAGAUAUAUAAGCCUUCACUGUAUGUUGAUUUAACCAGUGAAGGCUUAUAUACCCUGUCUAGUGCCCAUACA	chr18	13426651	13426740	90	ssc-mir-4337
148	GAUCCUCAAGCUUCUUCAGGAAGCUGGUUUCAUAUGGUGGUUUAGAUUUAAAAAGUGAUUGUCUAGCACCAUUUGAAAUCAGUGUUCUUG	chr18	16054336	16054425	90	ssc-mir-29b
149	GCUUCUUCAGGAAGCUGGUUUCAUAUGGUGGUUUAGAUUUAAAAAGUGAUUGUCUAGCACCAUUUGAAAUCAGUGUUCUUGGGGGAGCCC	chr18	16054345	16054434	90	ssc-mir-29b
150	CCUUCCCGUGACCCCUUAGAGGAUGACUGAUUUCUUUUGGUGUUCAGAGUCAAUAUAAUUUUCUAGCACCAUCUGAAAUCGGUUAUAAUG	chr18	16054741	16054830	90	ssc-mir-29a
151	GACCCCUUAGAGGAUGACUGAUUUCUUUUGGUGUUCAGAGUCAAUAUAAUUUUCUAGCACCAUCUGAAAUCGGUUAUAAUGAUUGGGGAA	chr18	16054750	16054839	90	ssc-mir-29a
152	UAAUUGAAUACAGCAAAUGAGAGGAGGUCAGGAGCAAUAAUGAAAAACGGUUUAUGACAAACAUUUUUCGUUAUUGCUCUUGACCCCCGC	chr18	16506694	16506783	90	ssc-mir-335
153	ACAGCAAAUGAGAGGAGGUCAGGAGCAAUAAUGAAAAACGGUUUAUGACAAACAUUUUUCGUUAUUGCUCUUGACCCCCGCCCAAAAGAA	chr18	16506703	16506792	90	ssc-mir-335
154	UCUGUCUCUGCUCUGUUUAUGGCCCUUCGGUAAUUCACUGACCGAGACUGUUCACAGUGAAUUCUACCAGUGCCAUACACAGAACAGGAG	chr18	17172226	17172315	90	ssc-mir-183
155	CCCUUUGGAUCUUUUUGCGGUCUGGGCUUGCUGUUCCUCUCUACAGUAGUCAGGAAGCCCUUACCCCAAAAAGUAUCUGCGGGAGGCCUU	chr18	18269488	18269577	90	ssc-mir-129b
156	UCAGAACUGGUCGGUGAUUUAGGUAGUUUCCUGUUGUUGGGAUCCACCUUUCUCUCGACAGCACGACACUGCCUUCAUUACUUCAGUUGA	chr18	44179786	44179875	90	ssc-mir-196b
157	CAGAACUGGUCGGUGAUUUAGGUAGUUUCCUGUUGUUGGGAUCCACCUUUCUCUCGACAGCACGACACUGCCUUCAUUACUUCAGUUGAA	chr18	44205841	44205930	90	ssc-mir-196b
158	GACCACAGUCUCCAGAGACAAAGUUCUGUAGUGCACUGACUUCUAUCAUAUUCAGAGUCGGAGUGUCUCAGAACUUUGCCUCAAAAGACC	chr18	45214534	45214623	90	ssc-mir-148a
159	GGAAAGUAGUAAGUUGUAUAGUUAUCUUCUAAUUGGGGCCUAAAAUCCCUACCCCACAACAAUACAACUUACUACCUCACCCCGGCAUGA	chrX	45719497	45719586	90	ssc-mir-98
160	UAAAGAUGAAAUGCCCAGAAACGCAGAACUCAACAACCUUAGGACGGCAUUCUGCUAAUUAUGCGAGUCCUGAGAUUGAAGAGUCACGCG	chrX	55113022	55113111	90	ssc-mir-676
161	AAUGCCCAGAAACGCAGAACUCAACAACCUUAGGACGGCAUUCUGCUAAUUAUGCGAGUCCUGAGAUUGAAGAGUCACGCGUUCAGGUCA	chrX	55113031	55113120	90	ssc-mir-676
162	GAAAUGCCCAGAAACGCAGAACUCAACAACCUUAGGACGGCAUUCUGCUAAUUAUGCGAGUCCUGAGAUUGAAGAGUCACGCGUUCAGGU	chrX	55165132	55165221	90	ssc-mir-676
163	GAAGAAAUCCUACUCGGAUGGAUAUAAUACAACCUGCUAAGUGUCCUAGCACUUAUCAGGUUGUAUUAUCAUUGUCCGUGUCUAUGGCUC	chrX	58683637	58683726	90	ssc-mir-374b
164	GAGAUCACGUUAGCAGGCACACAAUAAAUGUUUGUUGAUGAGUCAUUCAUUUAUUCAUCCAAUAAACAUUUACUGAGGCCUACUAAUGUG	chrX	58793482	58793571	90	ssc-mir-545
165	AGGCAUAUAUAUACACAGACAAUUACAAUACAACCUGAUAAGUGCUGUAACACUUAUCAGGUUGUAUUAUAAUGGCCGAUGUAAAAUUUC	chrX	58793653	58793742	90	ssc-mir-374a
166	ACAGUGCUUGGUUCCUAGUAGGUGUUCAGUAAGUGUUUGUGACAUAAUUCGUUUAUUGAGCACCUCCUAUCAAUCAAGCACUGUGCUAGG	chrX	60496390	60496479	90	ssc-mir-325
167	ACAGUGCUUGAUUGAUAGGAGGUGCUCAAUAAACGAAUUAUGUCACAAACACUUACUGAACACCUACUAGGAACCAAGCACUGUAGCGGC	chrX	60552433	60552522	90	ssc-mir-325
168	UCUCUAAAUAUCGAUACAAAACUAUGGAUGCAAAAUGUUCCCAAUAUACUUAUAUUACAUAUUCAGGAACAUAUUGCAAAAAUAAUUUUG	chrX	108480520	108480609	90	ssc-mir-450b
169	AUCGAUACAAAACUAUGGAUGCAAAAUGUUCCCAAUAUACUUAUAUUACAUAUUCAGGAACAUAUUGCAAAAAUAAUUUUGUACCUUACU	chrX	108480529	108480618	90	ssc-mir-450b
170	UAUUAUUGACACAAAACUACGAAUGCAAAAUGUUCCCAAUACACUUAGAUUACGUAUUAGGAACACAUCGCAAAAAUAGUUUAGUGCCUC	chrX	108480826	108480915	90	ssc-mir-450c
171	CACAAAACUACGAAUGCAAAAUGUUCCCAAUACACUUAGAUUACGUAUUAGGAACACAUCGCAAAAAUAGUUUAGUGCCUCUCUUUUAUA	chrX	108480835	108480924	90	ssc-mir-450c
172	GGCUCCCAGACCUUUCAGUUAUCAAUCUGUCACAAGUGCACAGUGGUCUCUCGUGACAUGAUGAUCCCCGAGACGUCUGAGGUCUGUGCA	chrX	108481537	108481626	90	ssc-mir-542
173	AGCCUUGCCCGGGCAGCAGAAACAAUACCCCAGAGUACCGAUCGCCCACUGCAGUACUGUUCCCGCUGCUAGGGCACGGCUGAGUGCGGG	chrX	108498682	108498771	90	ssc-mir-503
174	UGCUCGCGAGGGGGUAUAGCAGCGCCUCACGUUUUGAACCAUUUAAAGCCCUUCAAAACAUGAAUUGCUGCUGCAUCCCCUCGGAGUCAA	chrX	108499006	108499095	90	ssc-mir-424
175	AUUGUUGACUCGGCUGCUGUUGGGAGACCCUGGUCUGCACUCUAUCUGUAUGCUUACUGAAGGGAGCGCAGGGCAGGGUUUCCCACACAG	chrX	111416446	111416535	90	ssc-mir-504
176	GUAAAUUGAUGCACUCAGUGGGGGAGCCAGGAAGUAUUGAUGUUUCUGCCAGGUUAGCGUCAACACUUGCUGGUUUCCUCUCUGGAGCAU	chrX	112590802	112590891	90	ssc-mir-505
177	UGCACUCAGUGGGGGAGCCAGGAAGUAUUGAUGUUUCUGCCAGGUUAGCGUCAACACUUGCUGGUUUCCUCUCUGGAGCAUCACUGAGUU	chrX	112590811	112590900	90	ssc-mir-505
178	AUCUUUUGUGUGUGCAUCGUGGUCAAAUGCUCAGACUCCUUGGUGGCUGCUUAUGCACCACGGAUGUUUGAGCAUGUGCUAUGGUGUCUA	chrX	121720249	121720338	90	ssc-mir-105-2
179	GUGUGCAUCGUGGUCAAAUGCUCAGACUCCUUGGUGGCUGCUUAUGCACCACGGAUGUUUGAGCAUGUGCUAUGGUGUCUACUUUUGCAA	chrX	121720258	121720347	90	ssc-mir-105-2
180	CCUUCUGAGUGUGCAUCGUAGUCAAAUGCUCAGACUCCUGUGGUGGCUGCUCAUGCACCACGGAUGUUUGAGCAUGUGCUACGGUGUCUA	chrX	121722364	121722453	90	ssc-mir-105-1
181	UGUGCAUCGUAGUCAAAUGCUCAGACUCCUGUGGUGGCUGCUCAUGCACCACGGAUGUUUGAGCAUGUGCUACGGUGUCUACUUUUGCUA	chrX	121722373	121722462	90	ssc-mir-105-1

## Sheet: Sheet2
Number	Sequence	Location from 5' to 3'			Length	Clustering
		Chromosome (chr)	Start	End
