# Supplementary material for: The prediction of the porcine pre-microRNAs in genome-wide based on support vector machine (SVM) and homology searching
Source: BMC Genomics. 2012 Dec 27;13:729. doi: 10.1186/1471-2164-13-729 (PMC3545972; doi:10.1186/1471-2164-13-729)
Supplement: Additional file 4 — The list of porcine pre-miRNA candidates predicted by homology searching. The data provided represent the list of porcine pre-miRNA candidates predicted by homology searching, and containing the information of their length and location in chromosome. [file 1471-2164-13-729-S4.xlsx]

## Sheet: Sheet1
Number	Sequence	Location from 5' to 3'			Length
		Chromosome (chr)	Start	End
1	UUUUCAAAGUGGCAUGUGACAGAGCCAAGCACAAAUCCUCUUACUUAUUAACGGGAUUUGUCCCUGUACCUGUCACACAUUGCUUUGAAAA	chr1	68504383	68504473	91
2	GGCAAGACACUGUAGGAAUAUGUUUGAUAUAUAGUUGGAUUAAAUAACAACCUAAUAUAUCAAACAUAUCACACAGAGGCCUGCA	chr1	112612943	112613027	85
3	GCCCUAAAAAUGUAGCAGAAGCAUUUCCGCACACUGGUAUCCAGAAUCUAGUUUGUGCAGAAGUGUUUCCACUAGAUUCAUAGAGU	chr1	131952181	131952266	86
4	CCUAAAAAUGUAGCAGAAGCAUUUCCGCACACUGGUAUCCAGAAUCUAGUUUGUGCAGAAGUGUUUCCACUAGAUU	chr1	131952183	131952258	76
5	CCUUCUUCUCGUUUGCCUUUUUCUGCUUCUGCUGCAUGAUCUCCGAGUCCCUGGGGGUAGAGAUGAUGGGGCACUGGGAGGUACCAGAGGGCAAAAAGGAC	chr1	133841669	133841769	101
6	CCCCCAGACCCUCUUCUGUGACCCAGCGCUCUCUCCUCUUUCUGGGGCUCAGACAAGAGGACCCUGGGG	chr1	134001047	134001115	69
7	GCCAUGUGACCUGUGGGCUUCCCUUUGUCAUCCUUUGCCCAGGGUUCUGAGUGGGGCAGGGACAGCAAAGGGGUGCUCAGUCGUCACCU	chr1	151426528	151426616	89
8	GUGGCCGGCACCAUGCGGCAGACUGGGACUUGUUGUUGAGCGCAGUGAGACAACAACAAAAUCACUAGUCUUCCAGAUGGGGCUGGCUGUCCA	chr1	200316394	200316486	93
9	GGCACCAUGCGGCAGACUGGGACUUGUUGUUGAGCGCAGUGAGACAACAACAAAAUCACUAGUCUUCCAGAUGGGGC	chr1	200316400	200316476	77
10	GGCAGACUGGGACUUGUUGUUGAGCGCAGUGAGACAACAACAAAAUCACUAGUCUUCCA	chr1	200316410	200316468	59
11	UUGCUCCUGUAACUUGGAACUGGAGAGGAGGCAAGAUGCUGGCAUAGCUGUUAAACUGAGAACCUGCUAUGCCAACAUAUUGCCAUCUUUCUUGUCUGACAGCAGC	chr1	209939195	209939300	106
12	GGAGAGGAGGCAAGAUGCUGGCAUAGCUGUUAAACUGAGAACCUGCUAUGCCAACAUAUUGCCAUCUUUC	chr1	209939216	209939285	70
13	AGGCAAGAUGCUGGCAUAGCUGUUAAACUGAGAACCUGCUAUGCCAACAUAUUGCCAUC	chr1	209939223	209939281	59
14	GGUCCCCUCUCUGCUCCGACUCCCCUUCUGCCUCCUUUGACGUGGCAGGGGUGAGCGGGAGCUGUGGCUGGGGAGGAGGGGCC	chr1	283326180	283326262	83
15	CCCGGAGCUCAGCCACAGAUGUCCAGCCACAAUUCUCGGUUGGCCGCAGACUCGUACAAGAAUUGCGUUUGGACAAUCAGUGGCGAAGCCCCUGAGU	chr1	283451013	283451109	97
16	GAGCUCAGCCACAGAUGUCCAGCCACAAUUCUCGGUUGGCCGCAGACUCGUACAAGAAUUGCGUUUGGACAAUCAGUGGCGAAGC	chr1	283451017	283451101	85
17	ACAGAUGUCCAGCCACAAUUCUCGGUUGGCCGCAGACUCGUACAAGAAUUGCGUUUGGACAAUCA	chr1	283451027	283451091	65
18	UGGCUGCCACCCCCUGUAACAGCAACUCCAUGUGGAAGUGCCCACUAGUUCCAGUGGGGCUGCUGUUAUCUGGGGUGG	chr2	5685207	5685284	78
19	CCCCCUGUAACAGCAACUCCAUGUGGAAGUGCCCACUAGUUCCAGUGGGGCUGCUGUUAUCUGGGGUGGGGGCCAG	chr2	5685216	5685291	76
20	GUGAAGGGGGAACUGACACUCCUGAAUGAAUAUGAGGAAACCCAAGGCAAAUUCAGGUUCACCACAUACACUCAGGGAUGUCAGAUCCACCCCGAAAC	chr2	17122269	17122366	98
21	AGCAGACACACUUGACAAAAUUAAAAUGCUCUCCUGUCAGUGCCCAUAUGAACUAUUACAGUGACAGAAUAGCAUUUUAAUUUUGUCCAGUUCUUCUUUC	chr2	86788585	86788684	100
22	GCCCAGCCAGUCGGUCCCUCGGGCCAGGGCAGGAAGCGAGAGUCUCUCUUACCCUGGUGCGUGGGGCCGCAGGGCUAA	chr2	126729110	126729187	78
23	CUCUAUCAGAGUGAGGUAGUAGAUUGUAUAGUUGUGGGGUAGUGAUUUUACCCUGUUCAGGAGAUAACUAUACAAUCUAUUGCCUUCCCUGAGGAGU	chr3	38550126	38550222	97
24	UCAGAGUGAGGUAGUAGAUUGUAUAGUUGUGGGGUAGUGAUUUUACCCUGUUCAGGAGAUAACUAUACAAUCUAUUGCCUUCCCUGA	chr3	38550131	38550217	87
25	UGAGGUAGUAGAUUGUAUAGUUGUGGGGUAGUGAUUUUACCCUGUUCAGGAGAUAACUAUACAAUCUAUUGCCUUCCC	chr3	38550137	38550214	78
26	GCAGACUGGAAAAUCUCUGCAGGCAAAUGUGAUGUUACUAAAGAAAUCACACACUUACCUGUAGAGAUUCUACAGUCUGACA	chr3	79154193	79154274	82
27	CUUGCUAUGUAAAUAGAGGUUUAAUUAACACUUAAGUUUUUGCAUCUUCACAGGUUGCAAGUGUUAAUUAAAUCUGUAUUUACAUGGC	chr4	25128571	25128658	88
28	AGAGCCCUCUCGCCUUCCACGUUUGCCACGUUCCAAAGGACCAGGACAGACUGGAAAGCCGAAAGCGGCU	chr4	74542889	74542958	70
29	GAGGAUGUGGGAGUAUGACAGUUCAGCCAAAUCACCUAUUCUGAUGGCUGCAUCUGACAGUCACUCCACAUUGCCUC	chr4	99530701	99530777	77
30	UGCCGCUGGUACUCUCCUCGACUACGCGUAUUCUUAAGCAAUAACAACGUAAUCCGUAUUAUCCACCCAAGAAUACCCGUCACCGAAGAGAGUCAGAGG	chr4	124680204	124680302	99
31	AAAAUGGGGUUUGGGUUGCAUUUCGCUCCCCACAGACCCAGAGCCGAAUUUCUGAGGCAUCCGGGCUCUGGUGGACUGAGGGGGGCGACGCGCCCCGCGCCGCAGCAUCCUCC	chr4	127718035	127718147	113
32	GUUGCAUUUCGCUCCCCACAGACCCAGAGCCGAAUUUCUGAGGCAUCCGGGCUCUGGUGGACUGAGGGGGGCGACGCGCC	chr4	127718049	127718128	80
33	AAGGGGGGAGAGGAGGAGGCGACGAGAGACACUCACCUCCUCCCGGUGCCCCCU	chr5	3784309	3784362	54
34	CCAGGAGGGUGGGGGCGCUGCAGACACGGAUGGUUCAGAAGAGAACACCGUUUCUGGGCAUCCUCAGCCC	chr5	20578456	20578525	70
35	CUCAGGAAUGGCAUCUGGCUUCAGCAAACUCAGAAGAACGAAAGUCAGAAGCUACUCAUCAGUGAG	chr5	21071317	21071382	66
36	AAUGAUGGCGGUGCAGGCAUUUCCUGAGGAUUAAUGACCAGCUGGGAGGAACCAGUGGCCCUUGGCCCUGCCUCCCAGCCAGCCAUUAAGUCCAAGGAAAUGUCUUUUGCUGAGGUCGUU	chr5	30104034	30104153	120
37	AUCAGGCCAUGUCUACACUGGCUGAGCAAAGCGCUCUGUUCAGAAGGAGAAGCGCCUUUGGCAGCUAGAGUCCACAUAGCUGAC	chr5	81686189	81686272	84
38	GCCAUGUCUACACUGGCUGAGCAAAGCGCUCUGUUCAGAAGGAGAAGCGCCUUUGGCAGCUAGAGUCCAC	chr5	81686194	81686263	70
39	AGGCUGUUCACCCAACCUUCUCUUCCCUAGAGGGUAGUUAGAGCUACACCCUAUGGGGCAGAGAGGAAAGGGCGUACCACC	chr5	89041710	89041790	81
40	CGGUAACACUCAAAAAAUGGCGGCACUUCCCUCCCUAGACCAGAAAGUGCCCCCACAGUUUGAGUACCACAGGCUG	chr6	39872465	39872540	76
41	UCUGAAUAUGGGUUUACUAGUUGGUGGUGAAUUCAUGAGUCGCCAACUAUUAGGCCUUUAUGUCCAGA	chr6	55962623	55962690	68
42	GAGCCAUAAAAACAGCCAAAUCCCAUGUCAUGCUGCAGUAAAGGUUACAUCAGCACUUCAUACAAUAUUUACAGUGUAAAAGAAGCCCUGCAGCCCUACUCCAAUAUGACAUUAAUCUUCCUGCU	chr6	69217699	69217823	125
43	UGGCGAGAGGAGGAGCAGCAGGGUGAAACUGACACAGUUCUGGUGAGUUUCACUUUGCUGCUCCUCCUGA	chr6	114143985	114144054	70
44	GGAGGAGCAGCAGGGUGAAACUGACACAGUUCUGGUGAGUUUCACUUUGCUGCUCCUCC	chr6	114143993	114144051	59
45	GAAAGCAUGCUCCAGUGGCGCAAUCGGUUAGCGCGCGGUACUUAUACAGCAGUAUAUGUGCGGGUGAUGCCGAGGUUGUGAGUUCGAGCCUCACCUGGAGCAUGUUUUCUUCCCUUU	chr7	22803533	22803649	117
46	GGCGAAGGGAGGCCCGUUUCUCUCUUUGGUUAUCUAGCUGUAUGAGUGCCACAGAGCCGUCAUAAAGCUAGAUAACCGAAAGUAGAAAUGACUCUCACAACUUCUGCGU	chr7	60349119	60349227	109
47	GGAGGCCCGUUUCUCUCUUUGGUUAUCUAGCUGUAUGAGUGCCACAGAGCCGUCAUAAAGCUAGAUAACCGAAAGUAGAAAUGACUCU	chr7	60349126	60349213	88
48	UCUUUGGUUAUCUAGCUGUAUGAGUGCCACAGAGCCGUCAUAAAGCUAGAUAACCGAAAGU	chr7	60349141	60349201	61
49	CUCCUCUGACCAACAAGCUUUUUGCUCGUCUUAUACGUGAGCAUCAGGUAUAACCCGGGCCAAAAGCUCGCCCGUCACAGGAA	chr7	82117416	82117498	83
50	UGACCAACAAGCUUUUUGCUCGUCUUAUACGUGAGCAUCAGGUAUAACCCGGGCCAAAAGCUCGCCCGUCA	chr7	82117422	82117492	71
51	UGACCAACAAGCUUUUUGCUCGUCUUAUACGUGAGCAUCAGGUAUAACCCGGGCCAAAAGCUC	chr7	82117422	82117484	63
52	GUCUCCCAGCUGGUGUGAGGCCAGGCUAGGAUGGAACCCCGGGCCGUCCGAGGCUCCCCACCACACCCUGCUGCUGAA	chr7	133812902	133812979	78
53	AGACAGAGAAGCCAGGUCACGUCUCUGCAGUUACACAGCUCACGAGUGCCUGCUGGGGUGGAACCUGGUCUGUCU	chr7	133847438	133847512	75
54	CCAGGUCACGUCUCUGCAGUUACACAGCUCACGAGUGCCUGCUGGGGUGGAACCUGGUCUGUCUGUCU	chr7	133847449	133847516	68
55	CUGGCACAGGGCCUGGCACACAGUAGACCUUCACCGCAUGUGCAAACGAAUGAAUGAAAGCCUACCAUGUACAAGGCCCUGGGGGCCAG	chr7	133858662	133858750	89
56	UCUCCUUGAGGGGCCUUAGCCUCUGCCCAGGACUCUCUCGUGACCAGGAGGCUGAGGCCCCUCACAGGCGGC	chr7	133923086	133923157	72
57	UCCUGCUCGUCCUGCGAGGUGUCUUGCAGGCCGUCAUGCAGGCCACACUGACGGUAACGUUGCAGGUCGUCUUGCAGGGCUUCUCGCAAGACGACAU	chr7	133927744	133927840	97
58	CUCCCUUUAACUUUAACAUGGGAGUGCUUUCUGUGAGUUUUAAAGUAAGUGCUUCCAUGUUUUAGUAGAAGU	chr8	92257399	92257470	72
59	CCUUUGCUUUAACAUGGGGGUACCUGCUGUCUAAAACUAAAGUAAGUGCUUCCAUGUUUCAGUGGAGG	chr8	92257533	92257600	68
60	CCCACCACUUAAACGUGGAUGUACUUGCUUUCAAACUCUAAAAGUAAGUGCUUCCAUGUUUUAGUGAUGG	chr8	92257711	92257780	70
61	CCAUGACUGUUGCUAAUAUGCAACUCUGUUCAAUACAAACUGGAAUUGCACUUUAGCAAUGGUGAUGG	chr8	92258012	92258079	68
62	AUCCCACCACCGCCACCAUUAUUGCUACUGUUCAGCAGGUGCUGCUGGUGGUGAUGGUGAUAGUCUGGCGGCGGCGGUGG	chr9	28938862	28938941	80
63	GUGCUCGGUUUGUAGGCAGUGUAAUUAGCUGAUUGUACUCUGGCGCUUACAAUCACUAAUUCCACUGCCAUCAAAACAAGGCAC	chr9	38210599	38210682	84
64	GCUCUGCUGUGGCCUAUGGCUUUUCAUUCCUAUGUGAUUACUGUUCCAAACUCAUGUAGGGCUAAAAGCCAUGGGCUACAGUGAGGGGC	chr9	63365115	63365203	89
65	GUAGCAGUUUAGCCGCCGUAUAUGUGAUGUCACUCCUAACCGCUCAAGUAGAUGGCGCCACACAUACGACCACCAAGCUGCCAC	chr9	68616060	68616143	84
66	GAGAAUCAUCUCUCCCAGAUAAUGGCACUCUCAAACAAGUUUCCAAGUUGUUUGAAAGGCUAUUUCUUGGUCAGAAGACUCUC	chr9	111719026	111719108	83
67	CUUCUGGAAGCUGGUUUCACAUGGUGGCUUAGAUUUUUCCAUCUUUGUAUCUAGCACCAUUUGAAAUCAGUGUUUUAGGAG	chr9	127173767	127173847	81
68	AGCUGGUUUCACAUGGUGGCUUAGAUUUUUCCAUCUUUGUAUCUAGCACCAUUUGAAAUCAGUGUU	chr9	127173775	127173840	66
69	UUGUGGGUGUUCCCGGGAACUUAUCAGUCUCCUGUUCAUUUUCAAUAGGAGACUCACAAGUUCCUGCAAAUGCACAC	chr10	36097479	36097555	77
70	UGAAGUGCUGUGGAUUUCUUUGUGAAUCACCAUAUCUAAGCUAAUGUGGUGGUGGUUUACAAAGUAAUUCAUAGUGCUUCA	chr10	36141559	36141639	81
71	UGAACUGGAACUGCUGAGUGAAUUAGGUAGUUUCAUGUUGUUGGGCCUGGAUUUCUGAACACAACGACAUUAAACCACCCGACUCACGGCAGUUACUGCUCC	chr12	22434918	22435019	102
72	ACUGCUGAGUGAAUUAGGUAGUUUCAUGUUGUUGGGCCUGGAUUUCUGAACACAACGACAUUAAACCACCCGACUCACGGCAGUUACUGCU	chr12	22434927	22435017	91
73	GUGAAUUAGGUAGUUUCAUGUUGUUGGGCCUGGAUUUCUGAACACAACGACAUUAAACCACCCGACUCAC	chr12	22434935	22435004	70
74	GGGAGCACCCGGACUAGUACAUCAUCUAUACUGUAGUGUCUCAUCGCAAACUUACAGUAUAUGAUGAUAUCCCAGCCAGGGCCC	chr12	42820910	42820993	84
75	GACUAGUACAUCAUCUAUACUGUAGUGUCUCAUCGCAAACUUACAGUAUAUGAUGAUAUCCCAGCC	chr12	42820921	42820986	66
76	CUAGUACAUCAUCUAUACUGUAGUGUCUCAUCGCAAACUUACAGUAUAUGAUGAUAUCC	chr12	42820923	42820981	59
77	GCGCGUGGGCGUGCUGCGGGGCGACCAUGGCUGUAGACUGUUACCUCCGGUUCCCACAGUAACAAUCGAAAGCCACGGUUGCCCUGGAGACGCGGGGGCGG	chr12	45599472	45599572	101
78	GGGCGACCAUGGCUGUAGACUGUUACCUCCGGUUCCCACAGUAACAAUCGAAAGCCACGGUUGCCC	chr12	45599490	45599555	66
79	UGGCCGUGACUGGAGACUGUUACUGAGGGCGGCCCGGGCAGUAAGCAGUCUAGAGCCAAGGU	chr12	45599922	45599983	62
80	GGUGCGGUGGGGCAGCUGGUGUUGUGAAUCAGGCCGUUGCCAAUCAGAGAACGGCUACUUCACAACACCAGGGUCACACCCCACCACAGG	chr13	23336877	23336966	90
81	AGCUGGUGUUGUGAAUCAGGCCGUUGCCAAUCAGAGAACGGCUACUUCACAACACCAGGGUC	chr13	23336890	23336951	62
82	UUUCUCCUCGCUGCCCGCACAUCCUGCUCCACUGGGCAGAGGGAGGCCAAGAAGACCUCUGUGCUGUGAGUUGGCUGGCUGG	chr13	26237531	26237612	82
83	ACCUUCUUGUAUAAGCACUGUGCUAAAAUUACAGAAACUAGGAUCACAUCUUGGUUUUUGUAAUAAUGCUAGCAGAGUACACACAAGAAGAAGAGUAAC	chr13	94184153	94184251	99
84	CCAAGGCUGGUCCCAGAUGCUUUGACAAUAUCAUUGCACUGCUCCUCAAAGCACAGUAGUGCAACCUCGUCAGAGCACCUGCGGCCAGCAGG	chr14	51319106	51319197	92
85	UGGUCCCAGAUGCUUUGACAAUAUCAUUGCACUGCUCCUCAAAGCACAGUAGUGCAACCUCGUCAGAGCACCUG	chr14	51319113	51319186	74
86	UAAGCUGAGUGCAUUGUGAUUUCCAAUAAUUGAGGCAGUGGUUCUAAAAGCUGUCUACAUUAAUGAAAAGAGCAAUGUGGCCAGCUUG	chr14	52727798	52727885	88
87	CCGCUCUGUCCAGGCAGCUGCAGGCCCAGCCCCUGCCUCCUUCAGAGCCACAGAGAGGCAGGCAUGCGGGCAGACAGACGCCCAACACAGAGACC	chr14	90595794	90595888	95
88	UUUGAGACCGGACUCGCCUCUUCCAACUCGAGUUCAAUAUGGGACCGAGAGGAAGAGGCGGGGCCAGU	chr15	77806842	77806909	68
89	AGAAGAAUUUAUCCAGAAGCAAGUGGCAGGGUAGUCGUGGCUGCUGAACUGAUCCAAAGCAGCCAGCUAACAAUACACUGCCUACCUGAUUCAGGUC	chr16	31831951	31832047	97
90	CUGUGUGUGAUGGGUUGGCAGUGUAUUGUUAGCUGGUUGAGUAUAUGAGUAGCAUCAGCUAACAUGCAACUGCUGUCUUAUUGCA	chr16	31984293	31984377	85
91	CUCUUUGGUUACAGUUGUUCAACCAGUUACUAAUCUAACUAACUGUAACCGGUUGAACAACUGAACCCAAAGGGUGCAAA	chr16	36589528	36589607	80
92	GCACCAGCCCUGGCUCCACGGCCCGGAAAAGGUGGAGCCCUGAGAACCGGAGGAAAACAUCCAUCACCUCCAGCCCCUCCAGGGCUUCCUCCUCUUCCUGGCCUGCCAG	chr18	5054287	5054395	109
93	UGGCUCCACGGCCCGGAAAAGGUGGAGCCCUGAGAACCGGAGGAAAACAUCCAUCACCUCCAGCCCCUCCAGGGCUUCCUCCUCUUCCUGGCCUGCCA	chr18	5054297	5054394	98
94	GAAAAGGUGGAGCCCUGAGAACCGGAGGAAAACAUCCAUCACCUCCAGCCCCUCCAGGGCUUCCUCCUCUUCCUG	chr18	5054312	5054386	75
95	GCUGAGCCCUCGCACCAUAGUUGGCAAGUCUAGAACCACCGGAUCCCAUUAUCUCACCAGUGUGAGUUCUACCAUUGCCAAAAACGGUGCGAGGCAAG	chr18	17167655	17167752	98
96	ACCAUAGUUGGCAAGUCUAGAACCACCGGAUCCCAUUAUCUCACCAGUGUGAGUUCUACCAUUGCCAAAAA	chr18	17167668	17167738	71
97	GCAGCAUCCUGCUUUCCCAUAUUGGCACUGCACAUAAUUGCUCAGAGCGGAGAGACACAAGCAAAAAUGUGCUAGUGCCAAAAUCGGCCCAGCAGGUGGU	chr18	17171979	17172078	100
98	UUUCCCAUAUUGGCACUGCACAUAAUUGCUCAGAGCGGAGAGACACAAGCAAAAAUGUGCUAGUGCCAAAAUCGGCC	chr18	17171991	17172067	77
99	UAUUAUGCCAUGACAUUGUGUCAAUAUGCGAUGAUGUGUGUGAUGGCACAGCGUCAUCACGUGGUGACGCAACAUCAUGACGUAAGAC	chr18	19317030	19317117	88
100	UGAAGAGGUGGGUGGUUUCUCCGUUUGCCUGUUUUGCUGACGUUCAUUUGACUCAUUCUCAGCAAAAUAAGCAAAUGGAAAAUUCAUCCAUCAA	chrX	50243065	50243158	94
101	CUGCUAGGCAUAUGCCGCACUUGGGGUAUUUGACAAACUGACACUCUACUACAUGGAGUGUCCAACUCAGCUUGUCAAAUACACGGAGCGUGGCAUUGCAGG	chrX	51247484	51247585	102
102	UGUUAAAUCAGGAAUUGUAAACAAUUCCUAGGUAAUGUGUAUAAUGUUUGUAAGUCAUUCCUAGAAAUUGUUCACAAUGCCUGUAACA	chrX	60374121	60374208	88
103	AAUCUAGGAGGCAGGUGCUCACUUGUCCUCCUCCAUGCUUAGAAAAUACAGGGAGGAGGCCAGAGUGGCAACUGU	chrX	92033119	92033193	75
104	AAUCUAGGAGGCAGGUGCUCACUUGUCCUCCUCCAUGCUUAGAAAAUACAGGGAGGAGGCCAGAGUGGCAACUGUCACUACGAUUGAUUUCCUUGG	chrX	92033119	92033214	96
105	CUCUAGGAUGUGCUCAUUGCAUGGGCUGUGUAUAUUUUUAUUCAAUACCCAGAGCGUGCAGUGUGAACAUAAUAGAGAUU	chrX	92044097	92044176	80
106	CCUGGCAUAUAGCAGGUCCUCAAUAAGUAUUUGUUGAAAGAAUAAAUGAACCAACAAGUCUUAUUUGAGCACCUGUUAUGUGGAGG	chrX	92045170	92045255	86
107	AGGUCCUCAAUAAGUAUUUGUUGAAAGAAUAAAUGAACCAACAAGUCUUAUUUGAGCACCUGUUAUGUG	chrX	92045183	92045251	69
108	AGACGAGAAGUUAAGAGUUCAUUCGGCUGUCCAGAUGUAUCCAAGUACCCCGAUAUUUGGCAAUAAAUACAUCUGGGCAACUGAUUGAACUUUUCACUUUUCAUGA	chrX	92106222	92106327	106
109	GUUAAGAGUUCAUUCGGCUGUCCAGAUGUAUCCAAGUACCCCGAUAUUUGGCAAUAAAUACAUCUGGGCAACUGAUUGAACUUUUC	chrX	92106231	92106316	86
110	GGCAUCUGCUGAGUACCGCCAUGUCUGUUGGGAAUCCACAAUCUCCCAACAGGCAUCGUGGUCUCUGCUGA	chrX	92124793	92124863	71
111	GCGGGGAGGUUGAACAUCCUGCAUAGUGCUGCCAGGAAAUCCCUAUUUUAUACUAAGAGGGGGCUGGCUGGUUGCAUAUGUAGGAUGUCCCAUCUCCCUGCCCACAUCAUC	chrX	92169280	92169390	111
112	GGGAGGUUGAACAUCCUGCAUAGUGCUGCCAGGAAAUCCCUAUUUUAUACUAAGAGGGGGCUGGCUGGUUGCAUAUGUAGGAUGUCCCAUCUCCCUGCCCAC	chrX	92169283	92169384	102
113	AAGUAAAAAAUUCUCUCAACCAACCAGAUGUUUGUUUGCAUCACCCCAAACAGCUGGAUGGUUGACGGAACUUUUCACUC	chrX	100547916	100547995	80
114	AGUACUGGAAGUGCCCACACUACAGUAGAGUAAUGCAAAACCUACCUGCACUGUGAGCACUUUGGUACU	chrX	108178755	108178823	69
115	AAGCACUUACUUCUUUGCAGUUGAGACUGAGAUGUAGUUACAAAGUCUCAGUUUCCUCUGCAAACAGUUGUAAGUGCUUAGC	chrX	121481688	121481769	82
116	UGCAGAACGAGGUGAAGGAGGUGGUUCUGCUCGGCACUCAACAGGGGCCACAUCUCCACCUGCAGCGACUUGACCGCUUCCGUGUCCUUUUCGUGGG	chrX	123637725	123637821	97
